# Supplementary material for: A detailed investigation of the porcine skin and nose microbiome using universal and Staphylococcus specific primers
Source: Sci Rep. 2018 Aug 24;8:12751. doi: 10.1038/s41598-018-30689-y (PMC6109091; doi:10.1038/s41598-018-30689-y)
Supplement: Supplementary file 2 — Supplementary Dataset 1 [file 41598_2018_30689_MOESM2_ESM.xlsx]

## Sheet: some
accession	message	sample_name	sample_title	bioproject_accession	organism	host	isolation_source	collection_date	geo_loc_name	lat_lon	ref_biomaterial	rel_to_oxygen	samp_collect_device	samp_mat_process	samp_size	source_material_id	description
SAMN07541995	Successfully loaded	D_1.TUF.clean	Dorsal tuf-gene amplicons, pig 1	PRJNA399517	Bacteria	Sus scrofa domesticus	Slaughterhouse	2015-12-01	Denmark: Ringsted	55.43 N 11.80 E	1	aerobe	Coban Eswab	MaxwellÂ® LEV Blood DNA Purification Kit	3x 1cm		Sample from dorsal skin, amplicons made with tuf-specific primers, sequences from miseq 2x250 are merged, demultiplexed and cleaned
SAMN07541996	Successfully loaded	D_10.TUF.clean	Dorsal tuf-gene amplicons, pig 10	PRJNA399517	Bacteria	Sus scrofa domesticus	Slaughterhouse	2015-12-01	Denmark: Ringsted	55.43 N 11.80 E	2	aerobe	Coban Eswab	MaxwellÂ® LEV Blood DNA Purification Kit	3x 1cm		Sample from dorsal skin, amplicons made with tuf-specific primers, sequences from miseq 2x250 are merged, demultiplexed and cleaned
SAMN07541997	Successfully loaded	D_11.TUF.clean	Dorsal tuf-gene amplicons, pig 11	PRJNA399517	Bacteria	Sus scrofa domesticus	Slaughterhouse	2015-12-01	Denmark: Ringsted	55.43 N 11.80 E	3	aerobe	Coban Eswab	MaxwellÂ® LEV Blood DNA Purification Kit	3x 1cm		Sample from dorsal skin, amplicons made with tuf-specific primers, sequences from miseq 2x250 are merged, demultiplexed and cleaned
SAMN07541998	Successfully loaded	D_12.TUF.clean	Dorsal tuf-gene amplicons, pig 12	PRJNA399517	Bacteria	Sus scrofa domesticus	Slaughterhouse	2015-12-01	Denmark: Ringsted	55.43 N 11.80 E	4	aerobe	Coban Eswab	MaxwellÂ® LEV Blood DNA Purification Kit	3x 1cm		Sample from dorsal skin, amplicons made with tuf-specific primers, sequences from miseq 2x250 are merged, demultiplexed and cleaned
SAMN07541999	Successfully loaded	D_13.TUF.clean	Dorsal tuf-gene amplicons, pig 13	PRJNA399517	Bacteria	Sus scrofa domesticus	Slaughterhouse	2015-12-01	Denmark: Ringsted	55.43 N 11.80 E	5	aerobe	Coban Eswab	MaxwellÂ® LEV Blood DNA Purification Kit	3x 1cm		Sample from dorsal skin, amplicons made with tuf-specific primers, sequences from miseq 2x250 are merged, demultiplexed and cleaned
SAMN07542000	Successfully loaded	D_14.TUF.clean	Dorsal tuf-gene amplicons, pig 14	PRJNA399517	Bacteria	Sus scrofa domesticus	Slaughterhouse	2015-12-01	Denmark: Ringsted	55.43 N 11.80 E	6	aerobe	Coban Eswab	MaxwellÂ® LEV Blood DNA Purification Kit	3x 1cm		Sample from dorsal skin, amplicons made with tuf-specific primers, sequences from miseq 2x250 are merged, demultiplexed and cleaned
SAMN07542001	Successfully loaded	D_15.TUF.clean	Dorsal tuf-gene amplicons, pig 15	PRJNA399517	Bacteria	Sus scrofa domesticus	Slaughterhouse	2015-12-01	Denmark: Ringsted	55.43 N 11.80 E	7	aerobe	Coban Eswab	MaxwellÂ® LEV Blood DNA Purification Kit	3x 1cm		Sample from dorsal skin, amplicons made with tuf-specific primers, sequences from miseq 2x250 are merged, demultiplexed and cleaned
SAMN07542002	Successfully loaded	D_16.TUF.clean	Dorsal tuf-gene amplicons, pig 16	PRJNA399517	Bacteria	Sus scrofa domesticus	Slaughterhouse	2015-12-01	Denmark: Ringsted	55.43 N 11.80 E	8	aerobe	Coban Eswab	MaxwellÂ® LEV Blood DNA Purification Kit	3x 1cm		Sample from dorsal skin, amplicons made with tuf-specific primers, sequences from miseq 2x250 are merged, demultiplexed and cleaned
SAMN07542003	Successfully loaded	D_17.TUF.clean	Dorsal tuf-gene amplicons, pig 17	PRJNA399517	Bacteria	Sus scrofa domesticus	Slaughterhouse	2015-12-01	Denmark: Ringsted	55.43 N 11.80 E	9	aerobe	Coban Eswab	MaxwellÂ® LEV Blood DNA Purification Kit	3x 1cm		Sample from dorsal skin, amplicons made with tuf-specific primers, sequences from miseq 2x250 are merged, demultiplexed and cleaned
SAMN07542004	Successfully loaded	D_18.TUF.clean	Dorsal tuf-gene amplicons, pig 18	PRJNA399517	Bacteria	Sus scrofa domesticus	Slaughterhouse	2015-12-01	Denmark: Ringsted	55.43 N 11.80 E	10	aerobe	Coban Eswab	MaxwellÂ® LEV Blood DNA Purification Kit	3x 1cm		Sample from dorsal skin, amplicons made with tuf-specific primers, sequences from miseq 2x250 are merged, demultiplexed and cleaned
SAMN07542005	Successfully loaded	D_19.TUF.clean	Dorsal tuf-gene amplicons, pig 19	PRJNA399517	Bacteria	Sus scrofa domesticus	Slaughterhouse	2015-12-01	Denmark: Ringsted	55.43 N 11.80 E	11	aerobe	Coban Eswab	MaxwellÂ® LEV Blood DNA Purification Kit	3x 1cm		Sample from dorsal skin, amplicons made with tuf-specific primers, sequences from miseq 2x250 are merged, demultiplexed and cleaned
SAMN07542006	Successfully loaded	D_2.TUF.clean	Dorsal tuf-gene amplicons, pig 2	PRJNA399517	Bacteria	Sus scrofa domesticus	Slaughterhouse	2015-12-01	Denmark: Ringsted	55.43 N 11.80 E	12	aerobe	Coban Eswab	MaxwellÂ® LEV Blood DNA Purification Kit	3x 1cm		Sample from dorsal skin, amplicons made with tuf-specific primers, sequences from miseq 2x250 are merged, demultiplexed and cleaned
SAMN07542007	Successfully loaded	D_20.TUF.clean	Dorsal tuf-gene amplicons, pig 20	PRJNA399517	Bacteria	Sus scrofa domesticus	Slaughterhouse	2015-12-01	Denmark: Ringsted	55.43 N 11.80 E	13	aerobe	Coban Eswab	MaxwellÂ® LEV Blood DNA Purification Kit	3x 1cm		Sample from dorsal skin, amplicons made with tuf-specific primers, sequences from miseq 2x250 are merged, demultiplexed and cleaned
SAMN07542008	Successfully loaded	D_21.TUF.clean	Dorsal tuf-gene amplicons, pig 21	PRJNA399517	Bacteria	Sus scrofa domesticus	Slaughterhouse	2015-12-01	Denmark: Ringsted	55.43 N 11.80 E	14	aerobe	Coban Eswab	MaxwellÂ® LEV Blood DNA Purification Kit	3x 1cm		Sample from dorsal skin, amplicons made with tuf-specific primers, sequences from miseq 2x250 are merged, demultiplexed and cleaned
SAMN07542009	Successfully loaded	D_22.TUF.clean	Dorsal tuf-gene amplicons, pig 22	PRJNA399517	Bacteria	Sus scrofa domesticus	Slaughterhouse	2015-12-01	Denmark: Ringsted	55.43 N 11.80 E	15	aerobe	Coban Eswab	MaxwellÂ® LEV Blood DNA Purification Kit	3x 1cm		Sample from dorsal skin, amplicons made with tuf-specific primers, sequences from miseq 2x250 are merged, demultiplexed and cleaned
SAMN07542010	Successfully loaded	D_23.TUF.clean	Dorsal tuf-gene amplicons, pig 23	PRJNA399517	Bacteria	Sus scrofa domesticus	Slaughterhouse	2015-12-01	Denmark: Ringsted	55.43 N 11.80 E	16	aerobe	Coban Eswab	MaxwellÂ® LEV Blood DNA Purification Kit	3x 1cm		Sample from dorsal skin, amplicons made with tuf-specific primers, sequences from miseq 2x250 are merged, demultiplexed and cleaned
SAMN07542011	Successfully loaded	D_24.TUF.clean	Dorsal tuf-gene amplicons, pig 24	PRJNA399517	Bacteria	Sus scrofa domesticus	Slaughterhouse	2015-12-01	Denmark: Ringsted	55.43 N 11.80 E	17	aerobe	Coban Eswab	MaxwellÂ® LEV Blood DNA Purification Kit	3x 1cm		Sample from dorsal skin, amplicons made with tuf-specific primers, sequences from miseq 2x250 are merged, demultiplexed and cleaned
SAMN07542012	Successfully loaded	D_25.TUF.clean	Dorsal tuf-gene amplicons, pig 25	PRJNA399517	Bacteria	Sus scrofa domesticus	Slaughterhouse	2015-12-01	Denmark: Ringsted	55.43 N 11.80 E	18	aerobe	Coban Eswab	MaxwellÂ® LEV Blood DNA Purification Kit	3x 1cm		Sample from dorsal skin, amplicons made with tuf-specific primers, sequences from miseq 2x250 are merged, demultiplexed and cleaned
SAMN07542013	Successfully loaded	D_26.TUF.clean	Dorsal tuf-gene amplicons, pig 26	PRJNA399517	Bacteria	Sus scrofa domesticus	Slaughterhouse	2015-12-01	Denmark: Ringsted	55.43 N 11.80 E	19	aerobe	Coban Eswab	MaxwellÂ® LEV Blood DNA Purification Kit	3x 1cm		Sample from dorsal skin, amplicons made with tuf-specific primers, sequences from miseq 2x250 are merged, demultiplexed and cleaned
SAMN07542014	Successfully loaded	D_27.TUF.clean	Dorsal tuf-gene amplicons, pig 27	PRJNA399517	Bacteria	Sus scrofa domesticus	Slaughterhouse	2015-12-01	Denmark: Ringsted	55.43 N 11.80 E	20	aerobe	Coban Eswab	MaxwellÂ® LEV Blood DNA Purification Kit	3x 1cm		Sample from dorsal skin, amplicons made with tuf-specific primers, sequences from miseq 2x250 are merged, demultiplexed and cleaned
SAMN07542015	Successfully loaded	D_28.TUF.clean	Dorsal tuf-gene amplicons, pig 28	PRJNA399517	Bacteria	Sus scrofa domesticus	Slaughterhouse	2015-12-01	Denmark: Ringsted	55.43 N 11.80 E	21	aerobe	Coban Eswab	MaxwellÂ® LEV Blood DNA Purification Kit	3x 1cm		Sample from dorsal skin, amplicons made with tuf-specific primers, sequences from miseq 2x250 are merged, demultiplexed and cleaned
SAMN07542016	Successfully loaded	D_29.TUF.clean	Dorsal tuf-gene amplicons, pig 29	PRJNA399517	Bacteria	Sus scrofa domesticus	Slaughterhouse	2015-12-01	Denmark: Ringsted	55.43 N 11.80 E	22	aerobe	Coban Eswab	MaxwellÂ® LEV Blood DNA Purification Kit	3x 1cm		Sample from dorsal skin, amplicons made with tuf-specific primers, sequences from miseq 2x250 are merged, demultiplexed and cleaned
SAMN07542017	Successfully loaded	D_3.TUF.clean	Dorsal tuf-gene amplicons, pig 3	PRJNA399517	Bacteria	Sus scrofa domesticus	Slaughterhouse	2015-12-01	Denmark: Ringsted	55.43 N 11.80 E	23	aerobe	Coban Eswab	MaxwellÂ® LEV Blood DNA Purification Kit	3x 1cm		Sample from dorsal skin, amplicons made with tuf-specific primers, sequences from miseq 2x250 are merged, demultiplexed and cleaned
SAMN07542018	Successfully loaded	D_30.TUF.clean	Dorsal tuf-gene amplicons, pig 30	PRJNA399517	Bacteria	Sus scrofa domesticus	Slaughterhouse	2015-12-01	Denmark: Ringsted	55.43 N 11.80 E	24	aerobe	Coban Eswab	MaxwellÂ® LEV Blood DNA Purification Kit	3x 1cm		Sample from dorsal skin, amplicons made with tuf-specific primers, sequences from miseq 2x250 are merged, demultiplexed and cleaned
SAMN07542019	Successfully loaded	D_5.TUF.clean	Dorsal tuf-gene amplicons, pig 5	PRJNA399517	Bacteria	Sus scrofa domesticus	Slaughterhouse	2015-12-01	Denmark: Ringsted	55.43 N 11.80 E	25	aerobe	Coban Eswab	MaxwellÂ® LEV Blood DNA Purification Kit	3x 1cm		Sample from dorsal skin, amplicons made with tuf-specific primers, sequences from miseq 2x250 are merged, demultiplexed and cleaned
SAMN07542020	Successfully loaded	D_6.TUF.clean	Dorsal tuf-gene amplicons, pig 6	PRJNA399517	Bacteria	Sus scrofa domesticus	Slaughterhouse	2015-12-01	Denmark: Ringsted	55.43 N 11.80 E	26	aerobe	Coban Eswab	MaxwellÂ® LEV Blood DNA Purification Kit	3x 1cm		Sample from dorsal skin, amplicons made with tuf-specific primers, sequences from miseq 2x250 are merged, demultiplexed and cleaned
SAMN07542021	Successfully loaded	D_7.TUF.clean	Dorsal tuf-gene amplicons, pig 7	PRJNA399517	Bacteria	Sus scrofa domesticus	Slaughterhouse	2015-12-01	Denmark: Ringsted	55.43 N 11.80 E	27	aerobe	Coban Eswab	MaxwellÂ® LEV Blood DNA Purification Kit	3x 1cm		Sample from dorsal skin, amplicons made with tuf-specific primers, sequences from miseq 2x250 are merged, demultiplexed and cleaned
SAMN07542022	Successfully loaded	D_8.TUF.clean	Dorsal tuf-gene amplicons, pig 8	PRJNA399517	Bacteria	Sus scrofa domesticus	Slaughterhouse	2015-12-01	Denmark: Ringsted	55.43 N 11.80 E	28	aerobe	Coban Eswab	MaxwellÂ® LEV Blood DNA Purification Kit	3x 1cm		Sample from dorsal skin, amplicons made with tuf-specific primers, sequences from miseq 2x250 are merged, demultiplexed and cleaned
SAMN07542023	Successfully loaded	E_1.TUF.clean	Ear tuf-gene amplicons, pig 1	PRJNA399517	Bacteria	Sus scrofa domesticus	Slaughterhouse	2015-12-01	Denmark: Ringsted	55.43 N 11.80 E	29	aerobe	Coban Eswab	MaxwellÂ® LEV Blood DNA Purification Kit	3x 1cm		Sample from ear, amplicons made with tuf-specific primers, sequences from miseq 2x250 are merged, demultiplexed and cleaned
SAMN07542024	Successfully loaded	E_10.TUF.clean	Ear tuf-gene amplicons, pig 10	PRJNA399517	Bacteria	Sus scrofa domesticus	Slaughterhouse	2015-12-01	Denmark: Ringsted	55.43 N 11.80 E	30	aerobe	Coban Eswab	MaxwellÂ® LEV Blood DNA Purification Kit	3x 1cm		Sample from ear, amplicons made with tuf-specific primers, sequences from miseq 2x250 are merged, demultiplexed and cleaned
SAMN07542025	Successfully loaded	E_11.TUF.clean	Ear tuf-gene amplicons, pig 11	PRJNA399517	Bacteria	Sus scrofa domesticus	Slaughterhouse	2015-12-01	Denmark: Ringsted	55.43 N 11.80 E	31	aerobe	Coban Eswab	MaxwellÂ® LEV Blood DNA Purification Kit	3x 1cm		Sample from ear, amplicons made with tuf-specific primers, sequences from miseq 2x250 are merged, demultiplexed and cleaned
SAMN07542026	Successfully loaded	E_12.TUF.clean	Ear tuf-gene amplicons, pig 12	PRJNA399517	Bacteria	Sus scrofa domesticus	Slaughterhouse	2015-12-01	Denmark: Ringsted	55.43 N 11.80 E	32	aerobe	Coban Eswab	MaxwellÂ® LEV Blood DNA Purification Kit	3x 1cm		Sample from ear, amplicons made with tuf-specific primers, sequences from miseq 2x250 are merged, demultiplexed and cleaned
SAMN07542027	Successfully loaded	E_13.TUF.clean	Ear tuf-gene amplicons, pig 13	PRJNA399517	Bacteria	Sus scrofa domesticus	Slaughterhouse	2015-12-01	Denmark: Ringsted	55.43 N 11.80 E	33	aerobe	Coban Eswab	MaxwellÂ® LEV Blood DNA Purification Kit	3x 1cm		Sample from ear, amplicons made with tuf-specific primers, sequences from miseq 2x250 are merged, demultiplexed and cleaned
SAMN07542028	Successfully loaded	E_14.TUF.clean	Ear tuf-gene amplicons, pig 14	PRJNA399517	Bacteria	Sus scrofa domesticus	Slaughterhouse	2015-12-01	Denmark: Ringsted	55.43 N 11.80 E	34	aerobe	Coban Eswab	MaxwellÂ® LEV Blood DNA Purification Kit	3x 1cm		Sample from ear, amplicons made with tuf-specific primers, sequences from miseq 2x250 are merged, demultiplexed and cleaned
SAMN07542029	Successfully loaded	E_15.TUF.clean	Ear tuf-gene amplicons, pig 15	PRJNA399517	Bacteria	Sus scrofa domesticus	Slaughterhouse	2015-12-01	Denmark: Ringsted	55.43 N 11.80 E	35	aerobe	Coban Eswab	MaxwellÂ® LEV Blood DNA Purification Kit	3x 1cm		Sample from ear, amplicons made with tuf-specific primers, sequences from miseq 2x250 are merged, demultiplexed and cleaned
SAMN07542030	Successfully loaded	E_16.TUF.clean	Ear tuf-gene amplicons, pig 16	PRJNA399517	Bacteria	Sus scrofa domesticus	Slaughterhouse	2015-12-01	Denmark: Ringsted	55.43 N 11.80 E	36	aerobe	Coban Eswab	MaxwellÂ® LEV Blood DNA Purification Kit	3x 1cm		Sample from ear, amplicons made with tuf-specific primers, sequences from miseq 2x250 are merged, demultiplexed and cleaned
SAMN07542031	Successfully loaded	E_17.TUF.clean	Ear tuf-gene amplicons, pig 17	PRJNA399517	Bacteria	Sus scrofa domesticus	Slaughterhouse	2015-12-01	Denmark: Ringsted	55.43 N 11.80 E	37	aerobe	Coban Eswab	MaxwellÂ® LEV Blood DNA Purification Kit	3x 1cm		Sample from ear, amplicons made with tuf-specific primers, sequences from miseq 2x250 are merged, demultiplexed and cleaned
SAMN07542032	Successfully loaded	E_18.TUF.clean	Ear tuf-gene amplicons, pig 18	PRJNA399517	Bacteria	Sus scrofa domesticus	Slaughterhouse	2015-12-01	Denmark: Ringsted	55.43 N 11.80 E	38	aerobe	Coban Eswab	MaxwellÂ® LEV Blood DNA Purification Kit	3x 1cm		Sample from ear, amplicons made with tuf-specific primers, sequences from miseq 2x250 are merged, demultiplexed and cleaned
SAMN07542033	Successfully loaded	E_19.TUF.clean	Ear tuf-gene amplicons, pig 19	PRJNA399517	Bacteria	Sus scrofa domesticus	Slaughterhouse	2015-12-01	Denmark: Ringsted	55.43 N 11.80 E	39	aerobe	Coban Eswab	MaxwellÂ® LEV Blood DNA Purification Kit	3x 1cm		Sample from ear, amplicons made with tuf-specific primers, sequences from miseq 2x250 are merged, demultiplexed and cleaned
SAMN07542034	Successfully loaded	E_2.TUF.clean	Ear tuf-gene amplicons, pig 2	PRJNA399517	Bacteria	Sus scrofa domesticus	Slaughterhouse	2015-12-01	Denmark: Ringsted	55.43 N 11.80 E	40	aerobe	Coban Eswab	MaxwellÂ® LEV Blood DNA Purification Kit	3x 1cm		Sample from ear, amplicons made with tuf-specific primers, sequences from miseq 2x250 are merged, demultiplexed and cleaned
SAMN07542035	Successfully loaded	E_20.TUF.clean	Ear tuf-gene amplicons, pig 20	PRJNA399517	Bacteria	Sus scrofa domesticus	Slaughterhouse	2015-12-01	Denmark: Ringsted	55.43 N 11.80 E	41	aerobe	Coban Eswab	MaxwellÂ® LEV Blood DNA Purification Kit	3x 1cm		Sample from ear, amplicons made with tuf-specific primers, sequences from miseq 2x250 are merged, demultiplexed and cleaned
SAMN07542036	Successfully loaded	E_21.TUF.clean	Ear tuf-gene amplicons, pig 21	PRJNA399517	Bacteria	Sus scrofa domesticus	Slaughterhouse	2015-12-01	Denmark: Ringsted	55.43 N 11.80 E	42	aerobe	Coban Eswab	MaxwellÂ® LEV Blood DNA Purification Kit	3x 1cm		Sample from ear, amplicons made with tuf-specific primers, sequences from miseq 2x250 are merged, demultiplexed and cleaned
SAMN07542037	Successfully loaded	E_22.TUF.clean	Ear tuf-gene amplicons, pig 22	PRJNA399517	Bacteria	Sus scrofa domesticus	Slaughterhouse	2015-12-01	Denmark: Ringsted	55.43 N 11.80 E	43	aerobe	Coban Eswab	MaxwellÂ® LEV Blood DNA Purification Kit	3x 1cm		Sample from ear, amplicons made with tuf-specific primers, sequences from miseq 2x250 are merged, demultiplexed and cleaned
SAMN07542038	Successfully loaded	E_23.TUF.clean	Ear tuf-gene amplicons, pig 23	PRJNA399517	Bacteria	Sus scrofa domesticus	Slaughterhouse	2015-12-01	Denmark: Ringsted	55.43 N 11.80 E	44	aerobe	Coban Eswab	MaxwellÂ® LEV Blood DNA Purification Kit	3x 1cm		Sample from ear, amplicons made with tuf-specific primers, sequences from miseq 2x250 are merged, demultiplexed and cleaned
SAMN07542039	Successfully loaded	E_24.TUF.clean	Ear tuf-gene amplicons, pig 24	PRJNA399517	Bacteria	Sus scrofa domesticus	Slaughterhouse	2015-12-01	Denmark: Ringsted	55.43 N 11.80 E	45	aerobe	Coban Eswab	MaxwellÂ® LEV Blood DNA Purification Kit	3x 1cm		Sample from ear, amplicons made with tuf-specific primers, sequences from miseq 2x250 are merged, demultiplexed and cleaned
SAMN07542040	Successfully loaded	E_25.TUF.clean	Ear tuf-gene amplicons, pig 25	PRJNA399517	Bacteria	Sus scrofa domesticus	Slaughterhouse	2015-12-01	Denmark: Ringsted	55.43 N 11.80 E	46	aerobe	Coban Eswab	MaxwellÂ® LEV Blood DNA Purification Kit	3x 1cm		Sample from ear, amplicons made with tuf-specific primers, sequences from miseq 2x250 are merged, demultiplexed and cleaned
SAMN07542041	Successfully loaded	E_26.TUF.clean	Ear tuf-gene amplicons, pig 26	PRJNA399517	Bacteria	Sus scrofa domesticus	Slaughterhouse	2015-12-01	Denmark: Ringsted	55.43 N 11.80 E	47	aerobe	Coban Eswab	MaxwellÂ® LEV Blood DNA Purification Kit	3x 1cm		Sample from ear, amplicons made with tuf-specific primers, sequences from miseq 2x250 are merged, demultiplexed and cleaned
SAMN07542042	Successfully loaded	E_27.TUF.clean	Ear tuf-gene amplicons, pig 27	PRJNA399517	Bacteria	Sus scrofa domesticus	Slaughterhouse	2015-12-01	Denmark: Ringsted	55.43 N 11.80 E	48	aerobe	Coban Eswab	MaxwellÂ® LEV Blood DNA Purification Kit	3x 1cm		Sample from ear, amplicons made with tuf-specific primers, sequences from miseq 2x250 are merged, demultiplexed and cleaned
SAMN07542043	Successfully loaded	E_28.TUF.clean	Ear tuf-gene amplicons, pig 28	PRJNA399517	Bacteria	Sus scrofa domesticus	Slaughterhouse	2015-12-01	Denmark: Ringsted	55.43 N 11.80 E	49	aerobe	Coban Eswab	MaxwellÂ® LEV Blood DNA Purification Kit	3x 1cm		Sample from ear, amplicons made with tuf-specific primers, sequences from miseq 2x250 are merged, demultiplexed and cleaned
SAMN07542044	Successfully loaded	E_29.TUF.clean	Ear tuf-gene amplicons, pig 29	PRJNA399517	Bacteria	Sus scrofa domesticus	Slaughterhouse	2015-12-01	Denmark: Ringsted	55.43 N 11.80 E	50	aerobe	Coban Eswab	MaxwellÂ® LEV Blood DNA Purification Kit	3x 1cm		Sample from ear, amplicons made with tuf-specific primers, sequences from miseq 2x250 are merged, demultiplexed and cleaned
SAMN07542045	Successfully loaded	E_3.TUF.clean	Ear tuf-gene amplicons, pig 3	PRJNA399517	Bacteria	Sus scrofa domesticus	Slaughterhouse	2015-12-01	Denmark: Ringsted	55.43 N 11.80 E	51	aerobe	Coban Eswab	MaxwellÂ® LEV Blood DNA Purification Kit	3x 1cm		Sample from ear, amplicons made with tuf-specific primers, sequences from miseq 2x250 are merged, demultiplexed and cleaned
SAMN07542046	Successfully loaded	E_30.TUF.clean	Ear tuf-gene amplicons, pig 30	PRJNA399517	Bacteria	Sus scrofa domesticus	Slaughterhouse	2015-12-01	Denmark: Ringsted	55.43 N 11.80 E	52	aerobe	Coban Eswab	MaxwellÂ® LEV Blood DNA Purification Kit	3x 1cm		Sample from ear, amplicons made with tuf-specific primers, sequences from miseq 2x250 are merged, demultiplexed and cleaned
SAMN07542047	Successfully loaded	E_4.TUF.clean	Ear tuf-gene amplicons, pig 4	PRJNA399517	Bacteria	Sus scrofa domesticus	Slaughterhouse	2015-12-01	Denmark: Ringsted	55.43 N 11.80 E	53	aerobe	Coban Eswab	MaxwellÂ® LEV Blood DNA Purification Kit	3x 1cm		Sample from ear, amplicons made with tuf-specific primers, sequences from miseq 2x250 are merged, demultiplexed and cleaned
SAMN07542048	Successfully loaded	E_5.TUF.clean	Ear tuf-gene amplicons, pig 5	PRJNA399517	Bacteria	Sus scrofa domesticus	Slaughterhouse	2015-12-01	Denmark: Ringsted	55.43 N 11.80 E	54	aerobe	Coban Eswab	MaxwellÂ® LEV Blood DNA Purification Kit	3x 1cm		Sample from ear, amplicons made with tuf-specific primers, sequences from miseq 2x250 are merged, demultiplexed and cleaned
SAMN07542049	Successfully loaded	E_6.TUF.clean	Ear tuf-gene amplicons, pig 6	PRJNA399517	Bacteria	Sus scrofa domesticus	Slaughterhouse	2015-12-01	Denmark: Ringsted	55.43 N 11.80 E	55	aerobe	Coban Eswab	MaxwellÂ® LEV Blood DNA Purification Kit	3x 1cm		Sample from ear, amplicons made with tuf-specific primers, sequences from miseq 2x250 are merged, demultiplexed and cleaned
SAMN07542050	Successfully loaded	E_7.TUF.clean	Ear tuf-gene amplicons, pig 7	PRJNA399517	Bacteria	Sus scrofa domesticus	Slaughterhouse	2015-12-01	Denmark: Ringsted	55.43 N 11.80 E	56	aerobe	Coban Eswab	MaxwellÂ® LEV Blood DNA Purification Kit	3x 1cm		Sample from ear, amplicons made with tuf-specific primers, sequences from miseq 2x250 are merged, demultiplexed and cleaned
SAMN07542051	Successfully loaded	E_8.TUF.clean	Ear tuf-gene amplicons, pig 8	PRJNA399517	Bacteria	Sus scrofa domesticus	Slaughterhouse	2015-12-01	Denmark: Ringsted	55.43 N 11.80 E	57	aerobe	Coban Eswab	MaxwellÂ® LEV Blood DNA Purification Kit	3x 1cm		Sample from ear, amplicons made with tuf-specific primers, sequences from miseq 2x250 are merged, demultiplexed and cleaned
SAMN07542052	Successfully loaded	E_9.TUF.clean	Ear tuf-gene amplicons, pig 9	PRJNA399517	Bacteria	Sus scrofa domesticus	Slaughterhouse	2015-12-01	Denmark: Ringsted	55.43 N 11.80 E	58	aerobe	Coban Eswab	MaxwellÂ® LEV Blood DNA Purification Kit	3x 1cm		Sample from ear, amplicons made with tuf-specific primers, sequences from miseq 2x250 are merged, demultiplexed and cleaned
SAMN07542053	Successfully loaded	N_1.TUF.clean	Nasal tuf-gene amplicons, pig 1	PRJNA399517	Bacteria	Sus scrofa domesticus	Slaughterhouse	2015-12-01	Denmark: Ringsted	55.43 N 11.80 E	59	aerobe	Coban Eswab	MaxwellÂ® LEV Blood DNA Purification Kit	3x 1cm		Sample from nose, amplicons made with tuf-specific primers, sequences from miseq 2x250 are merged, demultiplexed and cleaned
SAMN07542054	Successfully loaded	N_10.TUF.clean	Nasal tuf-gene amplicons, pig 10	PRJNA399517	Bacteria	Sus scrofa domesticus	Slaughterhouse	2015-12-01	Denmark: Ringsted	55.43 N 11.80 E	60	aerobe	Coban Eswab	MaxwellÂ® LEV Blood DNA Purification Kit	3x 1cm		Sample from nose, amplicons made with tuf-specific primers, sequences from miseq 2x250 are merged, demultiplexed and cleaned
SAMN07542055	Successfully loaded	N_11.TUF.clean	Nasal tuf-gene amplicons, pig 11	PRJNA399517	Bacteria	Sus scrofa domesticus	Slaughterhouse	2015-12-01	Denmark: Ringsted	55.43 N 11.80 E	61	aerobe	Coban Eswab	MaxwellÂ® LEV Blood DNA Purification Kit	3x 1cm		Sample from nose, amplicons made with tuf-specific primers, sequences from miseq 2x250 are merged, demultiplexed and cleaned
SAMN07542056	Successfully loaded	N_12.TUF.clean	Nasal tuf-gene amplicons, pig 12	PRJNA399517	Bacteria	Sus scrofa domesticus	Slaughterhouse	2015-12-01	Denmark: Ringsted	55.43 N 11.80 E	62	aerobe	Coban Eswab	MaxwellÂ® LEV Blood DNA Purification Kit	3x 1cm		Sample from nose, amplicons made with tuf-specific primers, sequences from miseq 2x250 are merged, demultiplexed and cleaned
SAMN07542057	Successfully loaded	N_13.TUF.clean	Nasal tuf-gene amplicons, pig 13	PRJNA399517	Bacteria	Sus scrofa domesticus	Slaughterhouse	2015-12-01	Denmark: Ringsted	55.43 N 11.80 E	63	aerobe	Coban Eswab	MaxwellÂ® LEV Blood DNA Purification Kit	3x 1cm		Sample from nose, amplicons made with tuf-specific primers, sequences from miseq 2x250 are merged, demultiplexed and cleaned
SAMN07542058	Successfully loaded	N_14.TUF.clean	Nasal tuf-gene amplicons, pig 14	PRJNA399517	Bacteria	Sus scrofa domesticus	Slaughterhouse	2015-12-01	Denmark: Ringsted	55.43 N 11.80 E	64	aerobe	Coban Eswab	MaxwellÂ® LEV Blood DNA Purification Kit	3x 1cm		Sample from nose, amplicons made with tuf-specific primers, sequences from miseq 2x250 are merged, demultiplexed and cleaned
SAMN07542059	Successfully loaded	N_15.TUF.clean	Nasal tuf-gene amplicons, pig 15	PRJNA399517	Bacteria	Sus scrofa domesticus	Slaughterhouse	2015-12-01	Denmark: Ringsted	55.43 N 11.80 E	65	aerobe	Coban Eswab	MaxwellÂ® LEV Blood DNA Purification Kit	3x 1cm		Sample from nose, amplicons made with tuf-specific primers, sequences from miseq 2x250 are merged, demultiplexed and cleaned
SAMN07542060	Successfully loaded	N_16.TUF.clean	Nasal tuf-gene amplicons, pig 16	PRJNA399517	Bacteria	Sus scrofa domesticus	Slaughterhouse	2015-12-01	Denmark: Ringsted	55.43 N 11.80 E	66	aerobe	Coban Eswab	MaxwellÂ® LEV Blood DNA Purification Kit	3x 1cm		Sample from nose, amplicons made with tuf-specific primers, sequences from miseq 2x250 are merged, demultiplexed and cleaned
SAMN07542061	Successfully loaded	N_17.TUF.clean	Nasal tuf-gene amplicons, pig 17	PRJNA399517	Bacteria	Sus scrofa domesticus	Slaughterhouse	2015-12-01	Denmark: Ringsted	55.43 N 11.80 E	67	aerobe	Coban Eswab	MaxwellÂ® LEV Blood DNA Purification Kit	3x 1cm		Sample from nose, amplicons made with tuf-specific primers, sequences from miseq 2x250 are merged, demultiplexed and cleaned
SAMN07542062	Successfully loaded	N_18.TUF.clean	Nasal tuf-gene amplicons, pig 18	PRJNA399517	Bacteria	Sus scrofa domesticus	Slaughterhouse	2015-12-01	Denmark: Ringsted	55.43 N 11.80 E	68	aerobe	Coban Eswab	MaxwellÂ® LEV Blood DNA Purification Kit	3x 1cm		Sample from nose, amplicons made with tuf-specific primers, sequences from miseq 2x250 are merged, demultiplexed and cleaned
SAMN07542063	Successfully loaded	N_19.TUF.clean	Nasal tuf-gene amplicons, pig 19	PRJNA399517	Bacteria	Sus scrofa domesticus	Slaughterhouse	2015-12-01	Denmark: Ringsted	55.43 N 11.80 E	69	aerobe	Coban Eswab	MaxwellÂ® LEV Blood DNA Purification Kit	3x 1cm		Sample from nose, amplicons made with tuf-specific primers, sequences from miseq 2x250 are merged, demultiplexed and cleaned
SAMN07542064	Successfully loaded	N_2.TUF.clean	Nasal tuf-gene amplicons, pig 2	PRJNA399517	Bacteria	Sus scrofa domesticus	Slaughterhouse	2015-12-01	Denmark: Ringsted	55.43 N 11.80 E	70	aerobe	Coban Eswab	MaxwellÂ® LEV Blood DNA Purification Kit	3x 1cm		Sample from nose, amplicons made with tuf-specific primers, sequences from miseq 2x250 are merged, demultiplexed and cleaned
SAMN07542065	Successfully loaded	N_20.TUF.clean	Nasal tuf-gene amplicons, pig 20	PRJNA399517	Bacteria	Sus scrofa domesticus	Slaughterhouse	2015-12-01	Denmark: Ringsted	55.43 N 11.80 E	71	aerobe	Coban Eswab	MaxwellÂ® LEV Blood DNA Purification Kit	3x 1cm		Sample from nose, amplicons made with tuf-specific primers, sequences from miseq 2x250 are merged, demultiplexed and cleaned
SAMN07542066	Successfully loaded	N_21.TUF.clean	Nasal tuf-gene amplicons, pig 21	PRJNA399517	Bacteria	Sus scrofa domesticus	Slaughterhouse	2015-12-01	Denmark: Ringsted	55.43 N 11.80 E	72	aerobe	Coban Eswab	MaxwellÂ® LEV Blood DNA Purification Kit	3x 1cm		Sample from nose, amplicons made with tuf-specific primers, sequences from miseq 2x250 are merged, demultiplexed and cleaned
SAMN07542067	Successfully loaded	N_22.TUF.clean	Nasal tuf-gene amplicons, pig 22	PRJNA399517	Bacteria	Sus scrofa domesticus	Slaughterhouse	2015-12-01	Denmark: Ringsted	55.43 N 11.80 E	73	aerobe	Coban Eswab	MaxwellÂ® LEV Blood DNA Purification Kit	3x 1cm		Sample from nose, amplicons made with tuf-specific primers, sequences from miseq 2x250 are merged, demultiplexed and cleaned
SAMN07542068	Successfully loaded	N_23.TUF.clean	Nasal tuf-gene amplicons, pig 23	PRJNA399517	Bacteria	Sus scrofa domesticus	Slaughterhouse	2015-12-01	Denmark: Ringsted	55.43 N 11.80 E	74	aerobe	Coban Eswab	MaxwellÂ® LEV Blood DNA Purification Kit	3x 1cm		Sample from nose, amplicons made with tuf-specific primers, sequences from miseq 2x250 are merged, demultiplexed and cleaned
SAMN07542069	Successfully loaded	N_24.TUF.clean	Nasal tuf-gene amplicons, pig 24	PRJNA399517	Bacteria	Sus scrofa domesticus	Slaughterhouse	2015-12-01	Denmark: Ringsted	55.43 N 11.80 E	75	aerobe	Coban Eswab	MaxwellÂ® LEV Blood DNA Purification Kit	3x 1cm		Sample from nose, amplicons made with tuf-specific primers, sequences from miseq 2x250 are merged, demultiplexed and cleaned
SAMN07542070	Successfully loaded	N_25.TUF.clean	Nasal tuf-gene amplicons, pig 25	PRJNA399517	Bacteria	Sus scrofa domesticus	Slaughterhouse	2015-12-01	Denmark: Ringsted	55.43 N 11.80 E	76	aerobe	Coban Eswab	MaxwellÂ® LEV Blood DNA Purification Kit	3x 1cm		Sample from nose, amplicons made with tuf-specific primers, sequences from miseq 2x250 are merged, demultiplexed and cleaned
SAMN07542071	Successfully loaded	N_26.TUF.clean	Nasal tuf-gene amplicons, pig 26	PRJNA399517	Bacteria	Sus scrofa domesticus	Slaughterhouse	2015-12-01	Denmark: Ringsted	55.43 N 11.80 E	77	aerobe	Coban Eswab	MaxwellÂ® LEV Blood DNA Purification Kit	3x 1cm		Sample from nose, amplicons made with tuf-specific primers, sequences from miseq 2x250 are merged, demultiplexed and cleaned
SAMN07542072	Successfully loaded	N_27.TUF.clean	Nasal tuf-gene amplicons, pig 27	PRJNA399517	Bacteria	Sus scrofa domesticus	Slaughterhouse	2015-12-01	Denmark: Ringsted	55.43 N 11.80 E	78	aerobe	Coban Eswab	MaxwellÂ® LEV Blood DNA Purification Kit	3x 1cm		Sample from nose, amplicons made with tuf-specific primers, sequences from miseq 2x250 are merged, demultiplexed and cleaned
SAMN07542073	Successfully loaded	N_28.TUF.clean	Nasal tuf-gene amplicons, pig 28	PRJNA399517	Bacteria	Sus scrofa domesticus	Slaughterhouse	2015-12-01	Denmark: Ringsted	55.43 N 11.80 E	79	aerobe	Coban Eswab	MaxwellÂ® LEV Blood DNA Purification Kit	3x 1cm		Sample from nose, amplicons made with tuf-specific primers, sequences from miseq 2x250 are merged, demultiplexed and cleaned
SAMN07542074	Successfully loaded	N_29.TUF.clean	Nasal tuf-gene amplicons, pig 29	PRJNA399517	Bacteria	Sus scrofa domesticus	Slaughterhouse	2015-12-01	Denmark: Ringsted	55.43 N 11.80 E	80	aerobe	Coban Eswab	MaxwellÂ® LEV Blood DNA Purification Kit	3x 1cm		Sample from nose, amplicons made with tuf-specific primers, sequences from miseq 2x250 are merged, demultiplexed and cleaned
SAMN07542075	Successfully loaded	N_3.TUF.clean	Nasal tuf-gene amplicons, pig 3	PRJNA399517	Bacteria	Sus scrofa domesticus	Slaughterhouse	2015-12-01	Denmark: Ringsted	55.43 N 11.80 E	81	aerobe	Coban Eswab	MaxwellÂ® LEV Blood DNA Purification Kit	3x 1cm		Sample from nose, amplicons made with tuf-specific primers, sequences from miseq 2x250 are merged, demultiplexed and cleaned
SAMN07542076	Successfully loaded	N_30.TUF.clean	Nasal tuf-gene amplicons, pig 30	PRJNA399517	Bacteria	Sus scrofa domesticus	Slaughterhouse	2015-12-01	Denmark: Ringsted	55.43 N 11.80 E	82	aerobe	Coban Eswab	MaxwellÂ® LEV Blood DNA Purification Kit	3x 1cm		Sample from nose, amplicons made with tuf-specific primers, sequences from miseq 2x250 are merged, demultiplexed and cleaned
SAMN07542077	Successfully loaded	N_4.TUF.clean	Nasal tuf-gene amplicons, pig 4	PRJNA399517	Bacteria	Sus scrofa domesticus	Slaughterhouse	2015-12-01	Denmark: Ringsted	55.43 N 11.80 E	83	aerobe	Coban Eswab	MaxwellÂ® LEV Blood DNA Purification Kit	3x 1cm		Sample from nose, amplicons made with tuf-specific primers, sequences from miseq 2x250 are merged, demultiplexed and cleaned
SAMN07542078	Successfully loaded	N_5.TUF.clean	Nasal tuf-gene amplicons, pig 5	PRJNA399517	Bacteria	Sus scrofa domesticus	Slaughterhouse	2015-12-01	Denmark: Ringsted	55.43 N 11.80 E	84	aerobe	Coban Eswab	MaxwellÂ® LEV Blood DNA Purification Kit	3x 1cm		Sample from nose, amplicons made with tuf-specific primers, sequences from miseq 2x250 are merged, demultiplexed and cleaned
SAMN07542079	Successfully loaded	N_7.TUF.clean	Nasal tuf-gene amplicons, pig 7	PRJNA399517	Bacteria	Sus scrofa domesticus	Slaughterhouse	2015-12-01	Denmark: Ringsted	55.43 N 11.80 E	85	aerobe	Coban Eswab	MaxwellÂ® LEV Blood DNA Purification Kit	3x 1cm		Sample from nose, amplicons made with tuf-specific primers, sequences from miseq 2x250 are merged, demultiplexed and cleaned
SAMN07542080	Successfully loaded	N_8.TUF.clean	Nasal tuf-gene amplicons, pig 8	PRJNA399517	Bacteria	Sus scrofa domesticus	Slaughterhouse	2015-12-01	Denmark: Ringsted	55.43 N 11.80 E	86	aerobe	Coban Eswab	MaxwellÂ® LEV Blood DNA Purification Kit	3x 1cm		Sample from nose, amplicons made with tuf-specific primers, sequences from miseq 2x250 are merged, demultiplexed and cleaned
SAMN07542081	Successfully loaded	N_9.TUF.clean	Nasal tuf-gene amplicons, pig 9	PRJNA399517	Bacteria	Sus scrofa domesticus	Slaughterhouse	2015-12-01	Denmark: Ringsted	55.43 N 11.80 E	87	aerobe	Coban Eswab	MaxwellÂ® LEV Blood DNA Purification Kit	3x 1cm		Sample from nose, amplicons made with tuf-specific primers, sequences from miseq 2x250 are merged, demultiplexed and cleaned
SAMN07542082	Successfully loaded	V_1.TUF.clean	Ventral tuf-gene amplicons, pig 1	PRJNA399517	Bacteria	Sus scrofa domesticus	Slaughterhouse	2015-12-01	Denmark: Ringsted	55.43 N 11.80 E	88	aerobe	Coban Eswab	MaxwellÂ® LEV Blood DNA Purification Kit	3x 1cm		Sample from ventral skin, amplicons made with tuf-specific primers, sequences from miseq 2x250 are merged, demultiplexed and cleaned
SAMN07542083	Successfully loaded	V_10.TUF.clean	Ventral tuf-gene amplicons, pig 10	PRJNA399517	Bacteria	Sus scrofa domesticus	Slaughterhouse	2015-12-01	Denmark: Ringsted	55.43 N 11.80 E	89	aerobe	Coban Eswab	MaxwellÂ® LEV Blood DNA Purification Kit	3x 1cm		Sample from ventral skin, amplicons made with tuf-specific primers, sequences from miseq 2x250 are merged, demultiplexed and cleaned
SAMN07542084	Successfully loaded	V_11.TUF.clean	Ventral tuf-gene amplicons, pig 11	PRJNA399517	Bacteria	Sus scrofa domesticus	Slaughterhouse	2015-12-01	Denmark: Ringsted	55.43 N 11.80 E	90	aerobe	Coban Eswab	MaxwellÂ® LEV Blood DNA Purification Kit	3x 1cm		Sample from ventral skin, amplicons made with tuf-specific primers, sequences from miseq 2x250 are merged, demultiplexed and cleaned
SAMN07542085	Successfully loaded	V_12.TUF.clean	Ventral tuf-gene amplicons, pig 12	PRJNA399517	Bacteria	Sus scrofa domesticus	Slaughterhouse	2015-12-01	Denmark: Ringsted	55.43 N 11.80 E	91	aerobe	Coban Eswab	MaxwellÂ® LEV Blood DNA Purification Kit	3x 1cm		Sample from ventral skin, amplicons made with tuf-specific primers, sequences from miseq 2x250 are merged, demultiplexed and cleaned
SAMN07542086	Successfully loaded	V_13.TUF.clean	Ventral tuf-gene amplicons, pig 13	PRJNA399517	Bacteria	Sus scrofa domesticus	Slaughterhouse	2015-12-01	Denmark: Ringsted	55.43 N 11.80 E	92	aerobe	Coban Eswab	MaxwellÂ® LEV Blood DNA Purification Kit	3x 1cm		Sample from ventral skin, amplicons made with tuf-specific primers, sequences from miseq 2x250 are merged, demultiplexed and cleaned
SAMN07542087	Successfully loaded	V_14.TUF.clean	Ventral tuf-gene amplicons, pig 14	PRJNA399517	Bacteria	Sus scrofa domesticus	Slaughterhouse	2015-12-01	Denmark: Ringsted	55.43 N 11.80 E	93	aerobe	Coban Eswab	MaxwellÂ® LEV Blood DNA Purification Kit	3x 1cm		Sample from ventral skin, amplicons made with tuf-specific primers, sequences from miseq 2x250 are merged, demultiplexed and cleaned
SAMN07542088	Successfully loaded	V_15.TUF.clean	Ventral tuf-gene amplicons, pig 15	PRJNA399517	Bacteria	Sus scrofa domesticus	Slaughterhouse	2015-12-01	Denmark: Ringsted	55.43 N 11.80 E	94	aerobe	Coban Eswab	MaxwellÂ® LEV Blood DNA Purification Kit	3x 1cm		Sample from ventral skin, amplicons made with tuf-specific primers, sequences from miseq 2x250 are merged, demultiplexed and cleaned
SAMN07542089	Successfully loaded	V_16.TUF.clean	Ventral tuf-gene amplicons, pig 16	PRJNA399517	Bacteria	Sus scrofa domesticus	Slaughterhouse	2015-12-01	Denmark: Ringsted	55.43 N 11.80 E	95	aerobe	Coban Eswab	MaxwellÂ® LEV Blood DNA Purification Kit	3x 1cm		Sample from ventral skin, amplicons made with tuf-specific primers, sequences from miseq 2x250 are merged, demultiplexed and cleaned
SAMN07542090	Successfully loaded	V_17.TUF.clean	Ventral tuf-gene amplicons, pig 17	PRJNA399517	Bacteria	Sus scrofa domesticus	Slaughterhouse	2015-12-01	Denmark: Ringsted	55.43 N 11.80 E	96	aerobe	Coban Eswab	MaxwellÂ® LEV Blood DNA Purification Kit	3x 1cm		Sample from ventral skin, amplicons made with tuf-specific primers, sequences from miseq 2x250 are merged, demultiplexed and cleaned
SAMN07542091	Successfully loaded	V_18.TUF.clean	Ventral tuf-gene amplicons, pig 18	PRJNA399517	Bacteria	Sus scrofa domesticus	Slaughterhouse	2015-12-01	Denmark: Ringsted	55.43 N 11.80 E	97	aerobe	Coban Eswab	MaxwellÂ® LEV Blood DNA Purification Kit	3x 1cm		Sample from ventral skin, amplicons made with tuf-specific primers, sequences from miseq 2x250 are merged, demultiplexed and cleaned
SAMN07542092	Successfully loaded	V_19.TUF.clean	Ventral tuf-gene amplicons, pig 19	PRJNA399517	Bacteria	Sus scrofa domesticus	Slaughterhouse	2015-12-01	Denmark: Ringsted	55.43 N 11.80 E	98	aerobe	Coban Eswab	MaxwellÂ® LEV Blood DNA Purification Kit	3x 1cm		Sample from ventral skin, amplicons made with tuf-specific primers, sequences from miseq 2x250 are merged, demultiplexed and cleaned
SAMN07542093	Successfully loaded	V_2.TUF.clean	Ventral tuf-gene amplicons, pig 2	PRJNA399517	Bacteria	Sus scrofa domesticus	Slaughterhouse	2015-12-01	Denmark: Ringsted	55.43 N 11.80 E	99	aerobe	Coban Eswab	MaxwellÂ® LEV Blood DNA Purification Kit	3x 1cm		Sample from ventral skin, amplicons made with tuf-specific primers, sequences from miseq 2x250 are merged, demultiplexed and cleaned
SAMN07542094	Successfully loaded	V_20.TUF.clean	Ventral tuf-gene amplicons, pig 20	PRJNA399517	Bacteria	Sus scrofa domesticus	Slaughterhouse	2015-12-01	Denmark: Ringsted	55.43 N 11.80 E	100	aerobe	Coban Eswab	MaxwellÂ® LEV Blood DNA Purification Kit	3x 1cm		Sample from ventral skin, amplicons made with tuf-specific primers, sequences from miseq 2x250 are merged, demultiplexed and cleaned
SAMN07542095	Successfully loaded	V_21.TUF.clean	Ventral tuf-gene amplicons, pig 21	PRJNA399517	Bacteria	Sus scrofa domesticus	Slaughterhouse	2015-12-01	Denmark: Ringsted	55.43 N 11.80 E	101	aerobe	Coban Eswab	MaxwellÂ® LEV Blood DNA Purification Kit	3x 1cm		Sample from ventral skin, amplicons made with tuf-specific primers, sequences from miseq 2x250 are merged, demultiplexed and cleaned
SAMN07542096	Successfully loaded	V_22.TUF.clean	Ventral tuf-gene amplicons, pig 22	PRJNA399517	Bacteria	Sus scrofa domesticus	Slaughterhouse	2015-12-01	Denmark: Ringsted	55.43 N 11.80 E	102	aerobe	Coban Eswab	MaxwellÂ® LEV Blood DNA Purification Kit	3x 1cm		Sample from ventral skin, amplicons made with tuf-specific primers, sequences from miseq 2x250 are merged, demultiplexed and cleaned
SAMN07542097	Successfully loaded	V_23.TUF.clean	Ventral tuf-gene amplicons, pig 23	PRJNA399517	Bacteria	Sus scrofa domesticus	Slaughterhouse	2015-12-01	Denmark: Ringsted	55.43 N 11.80 E	103	aerobe	Coban Eswab	MaxwellÂ® LEV Blood DNA Purification Kit	3x 1cm		Sample from ventral skin, amplicons made with tuf-specific primers, sequences from miseq 2x250 are merged, demultiplexed and cleaned
SAMN07542098	Successfully loaded	V_24.TUF.clean	Ventral tuf-gene amplicons, pig 24	PRJNA399517	Bacteria	Sus scrofa domesticus	Slaughterhouse	2015-12-01	Denmark: Ringsted	55.43 N 11.80 E	104	aerobe	Coban Eswab	MaxwellÂ® LEV Blood DNA Purification Kit	3x 1cm		Sample from ventral skin, amplicons made with tuf-specific primers, sequences from miseq 2x250 are merged, demultiplexed and cleaned
SAMN07542099	Successfully loaded	V_25.TUF.clean	Ventral tuf-gene amplicons, pig 25	PRJNA399517	Bacteria	Sus scrofa domesticus	Slaughterhouse	2015-12-01	Denmark: Ringsted	55.43 N 11.80 E	105	aerobe	Coban Eswab	MaxwellÂ® LEV Blood DNA Purification Kit	3x 1cm		Sample from ventral skin, amplicons made with tuf-specific primers, sequences from miseq 2x250 are merged, demultiplexed and cleaned
SAMN07542100	Successfully loaded	V_26.TUF.clean	Ventral tuf-gene amplicons, pig 26	PRJNA399517	Bacteria	Sus scrofa domesticus	Slaughterhouse	2015-12-01	Denmark: Ringsted	55.43 N 11.80 E	106	aerobe	Coban Eswab	MaxwellÂ® LEV Blood DNA Purification Kit	3x 1cm		Sample from ventral skin, amplicons made with tuf-specific primers, sequences from miseq 2x250 are merged, demultiplexed and cleaned
SAMN07542101	Successfully loaded	V_27.TUF.clean	Ventral tuf-gene amplicons, pig 27	PRJNA399517	Bacteria	Sus scrofa domesticus	Slaughterhouse	2015-12-01	Denmark: Ringsted	55.43 N 11.80 E	107	aerobe	Coban Eswab	MaxwellÂ® LEV Blood DNA Purification Kit	3x 1cm		Sample from ventral skin, amplicons made with tuf-specific primers, sequences from miseq 2x250 are merged, demultiplexed and cleaned
SAMN07542102	Successfully loaded	V_28.TUF.clean	Ventral tuf-gene amplicons, pig 28	PRJNA399517	Bacteria	Sus scrofa domesticus	Slaughterhouse	2015-12-01	Denmark: Ringsted	55.43 N 11.80 E	108	aerobe	Coban Eswab	MaxwellÂ® LEV Blood DNA Purification Kit	3x 1cm		Sample from ventral skin, amplicons made with tuf-specific primers, sequences from miseq 2x250 are merged, demultiplexed and cleaned
SAMN07542103	Successfully loaded	V_3.TUF.clean	Ventral tuf-gene amplicons, pig 3	PRJNA399517	Bacteria	Sus scrofa domesticus	Slaughterhouse	2015-12-01	Denmark: Ringsted	55.43 N 11.80 E	109	aerobe	Coban Eswab	MaxwellÂ® LEV Blood DNA Purification Kit	3x 1cm		Sample from ventral skin, amplicons made with tuf-specific primers, sequences from miseq 2x250 are merged, demultiplexed and cleaned
SAMN07542104	Successfully loaded	V_30.TUF.clean	Ventral tuf-gene amplicons, pig 30	PRJNA399517	Bacteria	Sus scrofa domesticus	Slaughterhouse	2015-12-01	Denmark: Ringsted	55.43 N 11.80 E	110	aerobe	Coban Eswab	MaxwellÂ® LEV Blood DNA Purification Kit	3x 1cm		Sample from ventral skin, amplicons made with tuf-specific primers, sequences from miseq 2x250 are merged, demultiplexed and cleaned
SAMN07542105	Successfully loaded	V_4.TUF.clean	Ventral tuf-gene amplicons, pig 4	PRJNA399517	Bacteria	Sus scrofa domesticus	Slaughterhouse	2015-12-01	Denmark: Ringsted	55.43 N 11.80 E	111	aerobe	Coban Eswab	MaxwellÂ® LEV Blood DNA Purification Kit	3x 1cm		Sample from ventral skin, amplicons made with tuf-specific primers, sequences from miseq 2x250 are merged, demultiplexed and cleaned
SAMN07542106	Successfully loaded	V_5.TUF.clean	Ventral tuf-gene amplicons, pig 5	PRJNA399517	Bacteria	Sus scrofa domesticus	Slaughterhouse	2015-12-01	Denmark: Ringsted	55.43 N 11.80 E	112	aerobe	Coban Eswab	MaxwellÂ® LEV Blood DNA Purification Kit	3x 1cm		Sample from ventral skin, amplicons made with tuf-specific primers, sequences from miseq 2x250 are merged, demultiplexed and cleaned
SAMN07542107	Successfully loaded	V_7.TUF.clean	Ventral tuf-gene amplicons, pig 7	PRJNA399517	Bacteria	Sus scrofa domesticus	Slaughterhouse	2015-12-01	Denmark: Ringsted	55.43 N 11.80 E	113	aerobe	Coban Eswab	MaxwellÂ® LEV Blood DNA Purification Kit	3x 1cm		Sample from ventral skin, amplicons made with tuf-specific primers, sequences from miseq 2x250 are merged, demultiplexed and cleaned
SAMN07542108	Successfully loaded	V_8.TUF.clean	Ventral tuf-gene amplicons, pig 8	PRJNA399517	Bacteria	Sus scrofa domesticus	Slaughterhouse	2015-12-01	Denmark: Ringsted	55.43 N 11.80 E	114	aerobe	Coban Eswab	MaxwellÂ® LEV Blood DNA Purification Kit	3x 1cm		Sample from ventral skin, amplicons made with tuf-specific primers, sequences from miseq 2x250 are merged, demultiplexed and cleaned
SAMN07542109	Successfully loaded	V_9.TUF.clean	Ventral tuf-gene amplicons, pig 9	PRJNA399517	Bacteria	Sus scrofa domesticus	Slaughterhouse	2015-12-01	Denmark: Ringsted	55.43 N 11.80 E	115	aerobe	Coban Eswab	MaxwellÂ® LEV Blood DNA Purification Kit	3x 1cm		Sample from ventral skin, amplicons made with tuf-specific primers, sequences from miseq 2x250 are merged, demultiplexed and cleaned
SAMN07542110	Successfully loaded	e16093.TUF.clean	Mink tuf-gene amplicons, mink e16093	PRJNA399517	Bacteria	Neovison vison	Clinic	2016-12-01	Denmark: Lyngby	55.68 N 12.54 E	116	aerobe	Coban Eswab	MaxwellÂ® LEV Blood DNA Purification Kit	3x 1cm		Sample from throat, amplicons made with tuf-specific primers, sequences from miseq 2x250 are merged, demultiplexed and cleaned
SAMN07542111	Successfully loaded	e16188.TUF.clean	Mink tuf-gene amplicons, mink e16188	PRJNA399517	Bacteria	Neovison vison	Clinic	2016-12-01	Denmark: Lyngby	55.68 N 12.54 E	117	aerobe	Coban Eswab	MaxwellÂ® LEV Blood DNA Purification Kit	3x 1cm		Sample from throat, amplicons made with tuf-specific primers, sequences from miseq 2x250 are merged, demultiplexed and cleaned
SAMN07542112	Successfully loaded	e16231.TUF.clean	Mink tuf-gene amplicons, mink e16231	PRJNA399517	Bacteria	Neovison vison	Clinic	2016-12-01	Denmark: Lyngby	55.68 N 12.54 E	118	aerobe	Coban Eswab	MaxwellÂ® LEV Blood DNA Purification Kit	3x 1cm		Sample from throat, amplicons made with tuf-specific primers, sequences from miseq 2x250 are merged, demultiplexed and cleaned
SAMN07542113	Successfully loaded	e16232.TUF.clean	Mink tuf-gene amplicons, mink e16232	PRJNA399517	Bacteria	Neovison vison	Clinic	2016-12-01	Denmark: Lyngby	55.68 N 12.54 E	119	aerobe	Coban Eswab	MaxwellÂ® LEV Blood DNA Purification Kit	3x 1cm		Sample from throat, amplicons made with tuf-specific primers, sequences from miseq 2x250 are merged, demultiplexed and cleaned
SAMN07542114	Successfully loaded	e16234.TUF.clean	Mink tuf-gene amplicons, mink e16234	PRJNA399517	Bacteria	Neovison vison	Clinic	2016-12-01	Denmark: Lyngby	55.68 N 12.54 E	120	aerobe	Coban Eswab	MaxwellÂ® LEV Blood DNA Purification Kit	3x 1cm		Sample from throat, amplicons made with tuf-specific primers, sequences from miseq 2x250 are merged, demultiplexed and cleaned
SAMN07542115	Successfully loaded	e16984.TUF.clean	Mink tuf-gene amplicons, mink e16984	PRJNA399517	Bacteria	Neovison vison	Clinic	2016-12-01	Denmark: Lyngby	55.68 N 12.54 E	121	aerobe	Coban Eswab	MaxwellÂ® LEV Blood DNA Purification Kit	3x 1cm		Sample from throat, amplicons made with tuf-specific primers, sequences from miseq 2x250 are merged, demultiplexed and cleaned
SAMN07542116	Successfully loaded	e17689.TUF.clean	Mink tuf-gene amplicons, mink e17689	PRJNA399517	Bacteria	Neovison vison	Clinic	2016-12-01	Denmark: Lyngby	55.68 N 12.54 E	122	aerobe	Coban Eswab	MaxwellÂ® LEV Blood DNA Purification Kit	3x 1cm		Sample from throat, amplicons made with tuf-specific primers, sequences from miseq 2x250 are merged, demultiplexed and cleaned
SAMN07542117	Successfully loaded	e18645.TUF.clean	Mink tuf-gene amplicons, mink e18645	PRJNA399517	Bacteria	Neovison vison	Clinic	2016-12-01	Denmark: Lyngby	55.68 N 12.54 E	123	aerobe	Coban Eswab	MaxwellÂ® LEV Blood DNA Purification Kit	3x 1cm		Sample from throat, amplicons made with tuf-specific primers, sequences from miseq 2x250 are merged, demultiplexed and cleaned
SAMN07542118	Successfully loaded	tufSTD1.TUF.clean	Positive control 1	PRJNA399517	Bacteria		Positive control	2015-12-01	Denmark: Lyngby	55.68 N 12.54 E	124	aerobe	Coban Eswab	MaxwellÂ® LEV Blood DNA Purification Kit	3x 1cm		Positive control, amplicons made with tuf-specific primers, sequences from miseq 2x250 are merged, demultiplexed and cleaned
SAMN07542119	Successfully loaded	tufSTD2.TUF.clean	Positive control 2	PRJNA399517	Bacteria		Positive control	2015-12-01	Denmark: Lyngby	55.68 N 12.54 E	125	aerobe	Coban Eswab	MaxwellÂ® LEV Blood DNA Purification Kit	3x 1cm		Positive control, amplicons made with tuf-specific primers, sequences from miseq 2x250 are merged, demultiplexed and cleaned
SAMN07542120	Successfully loaded	tufSTD3.TUF.clean	Positive control 3	PRJNA399517	Bacteria		Positive control	2015-12-01	Denmark: Lyngby	55.68 N 12.54 E	126	aerobe	Coban Eswab	MaxwellÂ® LEV Blood DNA Purification Kit	3x 1cm		Positive control, amplicons made with tuf-specific primers, sequences from miseq 2x250 are merged, demultiplexed and cleaned
SAMN07542121	Successfully loaded	nk_Maxwell.TUF.clean	Negative control	PRJNA399517	Bacteria		Negative control	2015-12-01	Denmark: Lyngby	55.68 N 12.54 E	127	aerobe	Coban Eswab	MaxwellÂ® LEV Blood DNA Purification Kit	3x 1cm		Negative control, amplicons made with tuf-specific primers, sequences from miseq 2x250 are merged, demultiplexed and cleaned
SAMN07542122	Successfully loaded	D_1.16S.clean	Dorsal 16S rRNA-gene amplicons, pig 1	PRJNA399517	Bacteria	Sus scrofa domesticus	Slaughterhouse	2015-12-01	Denmark: Ringsted	55.43 N 11.80 E	128	aerobe	Coban Eswab	MaxwellÂ® LEV Blood DNA Purification Kit	3x 1cm		Sample from dorsal skin, amplicons made with 16S-specific primers, sequences from miseq 2x250 are merged, demultiplexed and cleaned
SAMN07542123	Successfully loaded	D_10.16S.clean	Dorsal 16S rRNA-gene amplicons, pig 10	PRJNA399517	Bacteria	Sus scrofa domesticus	Slaughterhouse	2015-12-01	Denmark: Ringsted	55.43 N 11.80 E	129	aerobe	Coban Eswab	MaxwellÂ® LEV Blood DNA Purification Kit	3x 1cm		Sample from dorsal skin, amplicons made with 16S-specific primers, sequences from miseq 2x250 are merged, demultiplexed and cleaned
SAMN07542124	Successfully loaded	D_11.16S.clean	Dorsal 16S rRNA-gene amplicons, pig 11	PRJNA399517	Bacteria	Sus scrofa domesticus	Slaughterhouse	2015-12-01	Denmark: Ringsted	55.43 N 11.80 E	130	aerobe	Coban Eswab	MaxwellÂ® LEV Blood DNA Purification Kit	3x 1cm		Sample from dorsal skin, amplicons made with 16S-specific primers, sequences from miseq 2x250 are merged, demultiplexed and cleaned
SAMN07542125	Successfully loaded	D_12.16S.clean	Dorsal 16S rRNA-gene amplicons, pig 12	PRJNA399517	Bacteria	Sus scrofa domesticus	Slaughterhouse	2015-12-01	Denmark: Ringsted	55.43 N 11.80 E	131	aerobe	Coban Eswab	MaxwellÂ® LEV Blood DNA Purification Kit	3x 1cm		Sample from dorsal skin, amplicons made with 16S-specific primers, sequences from miseq 2x250 are merged, demultiplexed and cleaned
SAMN07542126	Successfully loaded	D_13.16S.clean	Dorsal 16S rRNA-gene amplicons, pig 13	PRJNA399517	Bacteria	Sus scrofa domesticus	Slaughterhouse	2015-12-01	Denmark: Ringsted	55.43 N 11.80 E	132	aerobe	Coban Eswab	MaxwellÂ® LEV Blood DNA Purification Kit	3x 1cm		Sample from dorsal skin, amplicons made with 16S-specific primers, sequences from miseq 2x250 are merged, demultiplexed and cleaned
SAMN07542127	Successfully loaded	D_14.16S.clean	Dorsal 16S rRNA-gene amplicons, pig 14	PRJNA399517	Bacteria	Sus scrofa domesticus	Slaughterhouse	2015-12-01	Denmark: Ringsted	55.43 N 11.80 E	133	aerobe	Coban Eswab	MaxwellÂ® LEV Blood DNA Purification Kit	3x 1cm		Sample from dorsal skin, amplicons made with 16S-specific primers, sequences from miseq 2x250 are merged, demultiplexed and cleaned
SAMN07542128	Successfully loaded	D_15.16S.clean	Dorsal 16S rRNA-gene amplicons, pig 15	PRJNA399517	Bacteria	Sus scrofa domesticus	Slaughterhouse	2015-12-01	Denmark: Ringsted	55.43 N 11.80 E	134	aerobe	Coban Eswab	MaxwellÂ® LEV Blood DNA Purification Kit	3x 1cm		Sample from dorsal skin, amplicons made with 16S-specific primers, sequences from miseq 2x250 are merged, demultiplexed and cleaned
SAMN07542129	Successfully loaded	D_16.16S.clean	Dorsal 16S rRNA-gene amplicons, pig 16	PRJNA399517	Bacteria	Sus scrofa domesticus	Slaughterhouse	2015-12-01	Denmark: Ringsted	55.43 N 11.80 E	135	aerobe	Coban Eswab	MaxwellÂ® LEV Blood DNA Purification Kit	3x 1cm		Sample from dorsal skin, amplicons made with 16S-specific primers, sequences from miseq 2x250 are merged, demultiplexed and cleaned
SAMN07542130	Successfully loaded	D_17.16S.clean	Dorsal 16S rRNA-gene amplicons, pig 17	PRJNA399517	Bacteria	Sus scrofa domesticus	Slaughterhouse	2015-12-01	Denmark: Ringsted	55.43 N 11.80 E	136	aerobe	Coban Eswab	MaxwellÂ® LEV Blood DNA Purification Kit	3x 1cm		Sample from dorsal skin, amplicons made with 16S-specific primers, sequences from miseq 2x250 are merged, demultiplexed and cleaned
SAMN07542131	Successfully loaded	D_18.16S.clean	Dorsal 16S rRNA-gene amplicons, pig 18	PRJNA399517	Bacteria	Sus scrofa domesticus	Slaughterhouse	2015-12-01	Denmark: Ringsted	55.43 N 11.80 E	137	aerobe	Coban Eswab	MaxwellÂ® LEV Blood DNA Purification Kit	3x 1cm		Sample from dorsal skin, amplicons made with 16S-specific primers, sequences from miseq 2x250 are merged, demultiplexed and cleaned
SAMN07542132	Successfully loaded	D_19.16S.clean	Dorsal 16S rRNA-gene amplicons, pig 19	PRJNA399517	Bacteria	Sus scrofa domesticus	Slaughterhouse	2015-12-01	Denmark: Ringsted	55.43 N 11.80 E	138	aerobe	Coban Eswab	MaxwellÂ® LEV Blood DNA Purification Kit	3x 1cm		Sample from dorsal skin, amplicons made with 16S-specific primers, sequences from miseq 2x250 are merged, demultiplexed and cleaned
SAMN07542133	Successfully loaded	D_2.16S.clean	Dorsal 16S rRNA-gene amplicons, pig 2	PRJNA399517	Bacteria	Sus scrofa domesticus	Slaughterhouse	2015-12-01	Denmark: Ringsted	55.43 N 11.80 E	139	aerobe	Coban Eswab	MaxwellÂ® LEV Blood DNA Purification Kit	3x 1cm		Sample from dorsal skin, amplicons made with 16S-specific primers, sequences from miseq 2x250 are merged, demultiplexed and cleaned
SAMN07542134	Successfully loaded	D_20.16S.clean	Dorsal 16S rRNA-gene amplicons, pig 20	PRJNA399517	Bacteria	Sus scrofa domesticus	Slaughterhouse	2015-12-01	Denmark: Ringsted	55.43 N 11.80 E	140	aerobe	Coban Eswab	MaxwellÂ® LEV Blood DNA Purification Kit	3x 1cm		Sample from dorsal skin, amplicons made with 16S-specific primers, sequences from miseq 2x250 are merged, demultiplexed and cleaned
SAMN07542135	Successfully loaded	D_21.16S.clean	Dorsal 16S rRNA-gene amplicons, pig 21	PRJNA399517	Bacteria	Sus scrofa domesticus	Slaughterhouse	2015-12-01	Denmark: Ringsted	55.43 N 11.80 E	141	aerobe	Coban Eswab	MaxwellÂ® LEV Blood DNA Purification Kit	3x 1cm		Sample from dorsal skin, amplicons made with 16S-specific primers, sequences from miseq 2x250 are merged, demultiplexed and cleaned
SAMN07542136	Successfully loaded	D_22.16S.clean	Dorsal 16S rRNA-gene amplicons, pig 22	PRJNA399517	Bacteria	Sus scrofa domesticus	Slaughterhouse	2015-12-01	Denmark: Ringsted	55.43 N 11.80 E	142	aerobe	Coban Eswab	MaxwellÂ® LEV Blood DNA Purification Kit	3x 1cm		Sample from dorsal skin, amplicons made with 16S-specific primers, sequences from miseq 2x250 are merged, demultiplexed and cleaned
SAMN07542137	Successfully loaded	D_23.16S.clean	Dorsal 16S rRNA-gene amplicons, pig 23	PRJNA399517	Bacteria	Sus scrofa domesticus	Slaughterhouse	2015-12-01	Denmark: Ringsted	55.43 N 11.80 E	143	aerobe	Coban Eswab	MaxwellÂ® LEV Blood DNA Purification Kit	3x 1cm		Sample from dorsal skin, amplicons made with 16S-specific primers, sequences from miseq 2x250 are merged, demultiplexed and cleaned
SAMN07542138	Successfully loaded	D_24.16S.clean	Dorsal 16S rRNA-gene amplicons, pig 24	PRJNA399517	Bacteria	Sus scrofa domesticus	Slaughterhouse	2015-12-01	Denmark: Ringsted	55.43 N 11.80 E	144	aerobe	Coban Eswab	MaxwellÂ® LEV Blood DNA Purification Kit	3x 1cm		Sample from dorsal skin, amplicons made with 16S-specific primers, sequences from miseq 2x250 are merged, demultiplexed and cleaned
SAMN07542139	Successfully loaded	D_25.16S.clean	Dorsal 16S rRNA-gene amplicons, pig 25	PRJNA399517	Bacteria	Sus scrofa domesticus	Slaughterhouse	2015-12-01	Denmark: Ringsted	55.43 N 11.80 E	145	aerobe	Coban Eswab	MaxwellÂ® LEV Blood DNA Purification Kit	3x 1cm		Sample from dorsal skin, amplicons made with 16S-specific primers, sequences from miseq 2x250 are merged, demultiplexed and cleaned
SAMN07542140	Successfully loaded	D_26.16S.clean	Dorsal 16S rRNA-gene amplicons, pig 26	PRJNA399517	Bacteria	Sus scrofa domesticus	Slaughterhouse	2015-12-01	Denmark: Ringsted	55.43 N 11.80 E	146	aerobe	Coban Eswab	MaxwellÂ® LEV Blood DNA Purification Kit	3x 1cm		Sample from dorsal skin, amplicons made with 16S-specific primers, sequences from miseq 2x250 are merged, demultiplexed and cleaned
SAMN07542141	Successfully loaded	D_27.16S.clean	Dorsal 16S rRNA-gene amplicons, pig 27	PRJNA399517	Bacteria	Sus scrofa domesticus	Slaughterhouse	2015-12-01	Denmark: Ringsted	55.43 N 11.80 E	147	aerobe	Coban Eswab	MaxwellÂ® LEV Blood DNA Purification Kit	3x 1cm		Sample from dorsal skin, amplicons made with 16S-specific primers, sequences from miseq 2x250 are merged, demultiplexed and cleaned
SAMN07542142	Successfully loaded	D_28.16S.clean	Dorsal 16S rRNA-gene amplicons, pig 28	PRJNA399517	Bacteria	Sus scrofa domesticus	Slaughterhouse	2015-12-01	Denmark: Ringsted	55.43 N 11.80 E	148	aerobe	Coban Eswab	MaxwellÂ® LEV Blood DNA Purification Kit	3x 1cm		Sample from dorsal skin, amplicons made with 16S-specific primers, sequences from miseq 2x250 are merged, demultiplexed and cleaned
SAMN07542143	Successfully loaded	D_29.16S.clean	Dorsal 16S rRNA-gene amplicons, pig 29	PRJNA399517	Bacteria	Sus scrofa domesticus	Slaughterhouse	2015-12-01	Denmark: Ringsted	55.43 N 11.80 E	149	aerobe	Coban Eswab	MaxwellÂ® LEV Blood DNA Purification Kit	3x 1cm		Sample from dorsal skin, amplicons made with 16S-specific primers, sequences from miseq 2x250 are merged, demultiplexed and cleaned
SAMN07542144	Successfully loaded	D_3.16S.clean	Dorsal 16S rRNA-gene amplicons, pig 3	PRJNA399517	Bacteria	Sus scrofa domesticus	Slaughterhouse	2015-12-01	Denmark: Ringsted	55.43 N 11.80 E	150	aerobe	Coban Eswab	MaxwellÂ® LEV Blood DNA Purification Kit	3x 1cm		Sample from dorsal skin, amplicons made with 16S-specific primers, sequences from miseq 2x250 are merged, demultiplexed and cleaned
SAMN07542145	Successfully loaded	D_30.16S.clean	Dorsal 16S rRNA-gene amplicons, pig 30	PRJNA399517	Bacteria	Sus scrofa domesticus	Slaughterhouse	2015-12-01	Denmark: Ringsted	55.43 N 11.80 E	151	aerobe	Coban Eswab	MaxwellÂ® LEV Blood DNA Purification Kit	3x 1cm		Sample from dorsal skin, amplicons made with 16S-specific primers, sequences from miseq 2x250 are merged, demultiplexed and cleaned
SAMN07542146	Successfully loaded	D_4.16S.clean	Dorsal 16S rRNA-gene amplicons, pig 4	PRJNA399517	Bacteria	Sus scrofa domesticus	Slaughterhouse	2015-12-01	Denmark: Ringsted	55.43 N 11.80 E	152	aerobe	Coban Eswab	MaxwellÂ® LEV Blood DNA Purification Kit	3x 1cm		Sample from dorsal skin, amplicons made with 16S-specific primers, sequences from miseq 2x250 are merged, demultiplexed and cleaned
SAMN07542147	Successfully loaded	D_5.16S.clean	Dorsal 16S rRNA-gene amplicons, pig 5	PRJNA399517	Bacteria	Sus scrofa domesticus	Slaughterhouse	2015-12-01	Denmark: Ringsted	55.43 N 11.80 E	153	aerobe	Coban Eswab	MaxwellÂ® LEV Blood DNA Purification Kit	3x 1cm		Sample from dorsal skin, amplicons made with 16S-specific primers, sequences from miseq 2x250 are merged, demultiplexed and cleaned
SAMN07542148	Successfully loaded	D_6.16S.clean	Dorsal 16S rRNA-gene amplicons, pig 6	PRJNA399517	Bacteria	Sus scrofa domesticus	Slaughterhouse	2015-12-01	Denmark: Ringsted	55.43 N 11.80 E	154	aerobe	Coban Eswab	MaxwellÂ® LEV Blood DNA Purification Kit	3x 1cm		Sample from dorsal skin, amplicons made with 16S-specific primers, sequences from miseq 2x250 are merged, demultiplexed and cleaned
SAMN07542149	Successfully loaded	D_7.16S.clean	Dorsal 16S rRNA-gene amplicons, pig 7	PRJNA399517	Bacteria	Sus scrofa domesticus	Slaughterhouse	2015-12-01	Denmark: Ringsted	55.43 N 11.80 E	155	aerobe	Coban Eswab	MaxwellÂ® LEV Blood DNA Purification Kit	3x 1cm		Sample from dorsal skin, amplicons made with 16S-specific primers, sequences from miseq 2x250 are merged, demultiplexed and cleaned
SAMN07542150	Successfully loaded	D_8.16S.clean	Dorsal 16S rRNA-gene amplicons, pig 8	PRJNA399517	Bacteria	Sus scrofa domesticus	Slaughterhouse	2015-12-01	Denmark: Ringsted	55.43 N 11.80 E	156	aerobe	Coban Eswab	MaxwellÂ® LEV Blood DNA Purification Kit	3x 1cm		Sample from dorsal skin, amplicons made with 16S-specific primers, sequences from miseq 2x250 are merged, demultiplexed and cleaned
SAMN07542151	Successfully loaded	D_9.16S.clean	Dorsal 16S rRNA-gene amplicons, pig 9	PRJNA399517	Bacteria	Sus scrofa domesticus	Slaughterhouse	2015-12-01	Denmark: Ringsted	55.43 N 11.80 E	157	aerobe	Coban Eswab	MaxwellÂ® LEV Blood DNA Purification Kit	3x 1cm		Sample from dorsal skin, amplicons made with 16S-specific primers, sequences from miseq 2x250 are merged, demultiplexed and cleaned
SAMN07542152	Successfully loaded	E_1.16S.clean	Ear 16S rRNA-gene amplicons, pig 1	PRJNA399517	Bacteria	Sus scrofa domesticus	Slaughterhouse	2015-12-01	Denmark: Ringsted	55.43 N 11.80 E	158	aerobe	Coban Eswab	MaxwellÂ® LEV Blood DNA Purification Kit	3x 1cm		Sample from ear, amplicons made with 16S-specific primers, sequences from miseq 2x250 are merged, demultiplexed and cleaned
SAMN07542153	Successfully loaded	E_10.16S.clean	Ear 16S rRNA-gene amplicons, pig 10	PRJNA399517	Bacteria	Sus scrofa domesticus	Slaughterhouse	2015-12-01	Denmark: Ringsted	55.43 N 11.80 E	159	aerobe	Coban Eswab	MaxwellÂ® LEV Blood DNA Purification Kit	3x 1cm		Sample from ear, amplicons made with 16S-specific primers, sequences from miseq 2x250 are merged, demultiplexed and cleaned
SAMN07542154	Successfully loaded	E_11.16S.clean	Ear 16S rRNA-gene amplicons, pig 11	PRJNA399517	Bacteria	Sus scrofa domesticus	Slaughterhouse	2015-12-01	Denmark: Ringsted	55.43 N 11.80 E	160	aerobe	Coban Eswab	MaxwellÂ® LEV Blood DNA Purification Kit	3x 1cm		Sample from ear, amplicons made with 16S-specific primers, sequences from miseq 2x250 are merged, demultiplexed and cleaned
SAMN07542155	Successfully loaded	E_12.16S.clean	Ear 16S rRNA-gene amplicons, pig 12	PRJNA399517	Bacteria	Sus scrofa domesticus	Slaughterhouse	2015-12-01	Denmark: Ringsted	55.43 N 11.80 E	161	aerobe	Coban Eswab	MaxwellÂ® LEV Blood DNA Purification Kit	3x 1cm		Sample from ear, amplicons made with 16S-specific primers, sequences from miseq 2x250 are merged, demultiplexed and cleaned
SAMN07542156	Successfully loaded	E_13.16S.clean	Ear 16S rRNA-gene amplicons, pig 13	PRJNA399517	Bacteria	Sus scrofa domesticus	Slaughterhouse	2015-12-01	Denmark: Ringsted	55.43 N 11.80 E	162	aerobe	Coban Eswab	MaxwellÂ® LEV Blood DNA Purification Kit	3x 1cm		Sample from ear, amplicons made with 16S-specific primers, sequences from miseq 2x250 are merged, demultiplexed and cleaned
SAMN07542157	Successfully loaded	E_14.16S.clean	Ear 16S rRNA-gene amplicons, pig 14	PRJNA399517	Bacteria	Sus scrofa domesticus	Slaughterhouse	2015-12-01	Denmark: Ringsted	55.43 N 11.80 E	163	aerobe	Coban Eswab	MaxwellÂ® LEV Blood DNA Purification Kit	3x 1cm		Sample from ear, amplicons made with 16S-specific primers, sequences from miseq 2x250 are merged, demultiplexed and cleaned
SAMN07542158	Successfully loaded	E_15.16S.clean	Ear 16S rRNA-gene amplicons, pig 15	PRJNA399517	Bacteria	Sus scrofa domesticus	Slaughterhouse	2015-12-01	Denmark: Ringsted	55.43 N 11.80 E	164	aerobe	Coban Eswab	MaxwellÂ® LEV Blood DNA Purification Kit	3x 1cm		Sample from ear, amplicons made with 16S-specific primers, sequences from miseq 2x250 are merged, demultiplexed and cleaned
SAMN07542159	Successfully loaded	E_16.16S.clean	Ear 16S rRNA-gene amplicons, pig 16	PRJNA399517	Bacteria	Sus scrofa domesticus	Slaughterhouse	2015-12-01	Denmark: Ringsted	55.43 N 11.80 E	165	aerobe	Coban Eswab	MaxwellÂ® LEV Blood DNA Purification Kit	3x 1cm		Sample from ear, amplicons made with 16S-specific primers, sequences from miseq 2x250 are merged, demultiplexed and cleaned
SAMN07542160	Successfully loaded	E_17.16S.clean	Ear 16S rRNA-gene amplicons, pig 17	PRJNA399517	Bacteria	Sus scrofa domesticus	Slaughterhouse	2015-12-01	Denmark: Ringsted	55.43 N 11.80 E	166	aerobe	Coban Eswab	MaxwellÂ® LEV Blood DNA Purification Kit	3x 1cm		Sample from ear, amplicons made with 16S-specific primers, sequences from miseq 2x250 are merged, demultiplexed and cleaned
SAMN07542161	Successfully loaded	E_18.16S.clean	Ear 16S rRNA-gene amplicons, pig 18	PRJNA399517	Bacteria	Sus scrofa domesticus	Slaughterhouse	2015-12-01	Denmark: Ringsted	55.43 N 11.80 E	167	aerobe	Coban Eswab	MaxwellÂ® LEV Blood DNA Purification Kit	3x 1cm		Sample from ear, amplicons made with 16S-specific primers, sequences from miseq 2x250 are merged, demultiplexed and cleaned
SAMN07542162	Successfully loaded	E_19.16S.clean	Ear 16S rRNA-gene amplicons, pig 19	PRJNA399517	Bacteria	Sus scrofa domesticus	Slaughterhouse	2015-12-01	Denmark: Ringsted	55.43 N 11.80 E	168	aerobe	Coban Eswab	MaxwellÂ® LEV Blood DNA Purification Kit	3x 1cm		Sample from ear, amplicons made with 16S-specific primers, sequences from miseq 2x250 are merged, demultiplexed and cleaned
SAMN07542163	Successfully loaded	E_2.16S.clean	Ear 16S rRNA-gene amplicons, pig 2	PRJNA399517	Bacteria	Sus scrofa domesticus	Slaughterhouse	2015-12-01	Denmark: Ringsted	55.43 N 11.80 E	169	aerobe	Coban Eswab	MaxwellÂ® LEV Blood DNA Purification Kit	3x 1cm		Sample from ear, amplicons made with 16S-specific primers, sequences from miseq 2x250 are merged, demultiplexed and cleaned
SAMN07542164	Successfully loaded	E_20.16S.clean	Ear 16S rRNA-gene amplicons, pig 20	PRJNA399517	Bacteria	Sus scrofa domesticus	Slaughterhouse	2015-12-01	Denmark: Ringsted	55.43 N 11.80 E	170	aerobe	Coban Eswab	MaxwellÂ® LEV Blood DNA Purification Kit	3x 1cm		Sample from ear, amplicons made with 16S-specific primers, sequences from miseq 2x250 are merged, demultiplexed and cleaned
SAMN07542165	Successfully loaded	E_21.16S.clean	Ear 16S rRNA-gene amplicons, pig 21	PRJNA399517	Bacteria	Sus scrofa domesticus	Slaughterhouse	2015-12-01	Denmark: Ringsted	55.43 N 11.80 E	171	aerobe	Coban Eswab	MaxwellÂ® LEV Blood DNA Purification Kit	3x 1cm		Sample from ear, amplicons made with 16S-specific primers, sequences from miseq 2x250 are merged, demultiplexed and cleaned
SAMN07542166	Successfully loaded	E_22.16S.clean	Ear 16S rRNA-gene amplicons, pig 22	PRJNA399517	Bacteria	Sus scrofa domesticus	Slaughterhouse	2015-12-01	Denmark: Ringsted	55.43 N 11.80 E	172	aerobe	Coban Eswab	MaxwellÂ® LEV Blood DNA Purification Kit	3x 1cm		Sample from ear, amplicons made with 16S-specific primers, sequences from miseq 2x250 are merged, demultiplexed and cleaned
SAMN07542167	Successfully loaded	E_23.16S.clean	Ear 16S rRNA-gene amplicons, pig 23	PRJNA399517	Bacteria	Sus scrofa domesticus	Slaughterhouse	2015-12-01	Denmark: Ringsted	55.43 N 11.80 E	173	aerobe	Coban Eswab	MaxwellÂ® LEV Blood DNA Purification Kit	3x 1cm		Sample from ear, amplicons made with 16S-specific primers, sequences from miseq 2x250 are merged, demultiplexed and cleaned
SAMN07542168	Successfully loaded	E_24.16S.clean	Ear 16S rRNA-gene amplicons, pig 24	PRJNA399517	Bacteria	Sus scrofa domesticus	Slaughterhouse	2015-12-01	Denmark: Ringsted	55.43 N 11.80 E	174	aerobe	Coban Eswab	MaxwellÂ® LEV Blood DNA Purification Kit	3x 1cm		Sample from ear, amplicons made with 16S-specific primers, sequences from miseq 2x250 are merged, demultiplexed and cleaned
SAMN07542169	Successfully loaded	E_25.16S.clean	Ear 16S rRNA-gene amplicons, pig 25	PRJNA399517	Bacteria	Sus scrofa domesticus	Slaughterhouse	2015-12-01	Denmark: Ringsted	55.43 N 11.80 E	175	aerobe	Coban Eswab	MaxwellÂ® LEV Blood DNA Purification Kit	3x 1cm		Sample from ear, amplicons made with 16S-specific primers, sequences from miseq 2x250 are merged, demultiplexed and cleaned
SAMN07542170	Successfully loaded	E_26.16S.clean	Ear 16S rRNA-gene amplicons, pig 26	PRJNA399517	Bacteria	Sus scrofa domesticus	Slaughterhouse	2015-12-01	Denmark: Ringsted	55.43 N 11.80 E	176	aerobe	Coban Eswab	MaxwellÂ® LEV Blood DNA Purification Kit	3x 1cm		Sample from ear, amplicons made with 16S-specific primers, sequences from miseq 2x250 are merged, demultiplexed and cleaned
SAMN07542171	Successfully loaded	E_27.16S.clean	Ear 16S rRNA-gene amplicons, pig 27	PRJNA399517	Bacteria	Sus scrofa domesticus	Slaughterhouse	2015-12-01	Denmark: Ringsted	55.43 N 11.80 E	177	aerobe	Coban Eswab	MaxwellÂ® LEV Blood DNA Purification Kit	3x 1cm		Sample from ear, amplicons made with 16S-specific primers, sequences from miseq 2x250 are merged, demultiplexed and cleaned
SAMN07542172	Successfully loaded	E_28.16S.clean	Ear 16S rRNA-gene amplicons, pig 28	PRJNA399517	Bacteria	Sus scrofa domesticus	Slaughterhouse	2015-12-01	Denmark: Ringsted	55.43 N 11.80 E	178	aerobe	Coban Eswab	MaxwellÂ® LEV Blood DNA Purification Kit	3x 1cm		Sample from ear, amplicons made with 16S-specific primers, sequences from miseq 2x250 are merged, demultiplexed and cleaned
SAMN07542173	Successfully loaded	E_29.16S.clean	Ear 16S rRNA-gene amplicons, pig 29	PRJNA399517	Bacteria	Sus scrofa domesticus	Slaughterhouse	2015-12-01	Denmark: Ringsted	55.43 N 11.80 E	179	aerobe	Coban Eswab	MaxwellÂ® LEV Blood DNA Purification Kit	3x 1cm		Sample from ear, amplicons made with 16S-specific primers, sequences from miseq 2x250 are merged, demultiplexed and cleaned
SAMN07542174	Successfully loaded	E_3.16S.clean	Ear 16S rRNA-gene amplicons, pig 3	PRJNA399517	Bacteria	Sus scrofa domesticus	Slaughterhouse	2015-12-01	Denmark: Ringsted	55.43 N 11.80 E	180	aerobe	Coban Eswab	MaxwellÂ® LEV Blood DNA Purification Kit	3x 1cm		Sample from ear, amplicons made with 16S-specific primers, sequences from miseq 2x250 are merged, demultiplexed and cleaned
SAMN07542175	Successfully loaded	E_30.16S.clean	Ear 16S rRNA-gene amplicons, pig 30	PRJNA399517	Bacteria	Sus scrofa domesticus	Slaughterhouse	2015-12-01	Denmark: Ringsted	55.43 N 11.80 E	181	aerobe	Coban Eswab	MaxwellÂ® LEV Blood DNA Purification Kit	3x 1cm		Sample from ear, amplicons made with 16S-specific primers, sequences from miseq 2x250 are merged, demultiplexed and cleaned
SAMN07542176	Successfully loaded	E_4.16S.clean	Ear 16S rRNA-gene amplicons, pig 4	PRJNA399517	Bacteria	Sus scrofa domesticus	Slaughterhouse	2015-12-01	Denmark: Ringsted	55.43 N 11.80 E	182	aerobe	Coban Eswab	MaxwellÂ® LEV Blood DNA Purification Kit	3x 1cm		Sample from ear, amplicons made with 16S-specific primers, sequences from miseq 2x250 are merged, demultiplexed and cleaned
SAMN07542177	Successfully loaded	E_5.16S.clean	Ear 16S rRNA-gene amplicons, pig 5	PRJNA399517	Bacteria	Sus scrofa domesticus	Slaughterhouse	2015-12-01	Denmark: Ringsted	55.43 N 11.80 E	183	aerobe	Coban Eswab	MaxwellÂ® LEV Blood DNA Purification Kit	3x 1cm		Sample from ear, amplicons made with 16S-specific primers, sequences from miseq 2x250 are merged, demultiplexed and cleaned
SAMN07542178	Successfully loaded	E_7.16S.clean	Ear 16S rRNA-gene amplicons, pig 7	PRJNA399517	Bacteria	Sus scrofa domesticus	Slaughterhouse	2015-12-01	Denmark: Ringsted	55.43 N 11.80 E	184	aerobe	Coban Eswab	MaxwellÂ® LEV Blood DNA Purification Kit	3x 1cm		Sample from ear, amplicons made with 16S-specific primers, sequences from miseq 2x250 are merged, demultiplexed and cleaned
SAMN07542179	Successfully loaded	E_8.16S.clean	Ear 16S rRNA-gene amplicons, pig 8	PRJNA399517	Bacteria	Sus scrofa domesticus	Slaughterhouse	2015-12-01	Denmark: Ringsted	55.43 N 11.80 E	185	aerobe	Coban Eswab	MaxwellÂ® LEV Blood DNA Purification Kit	3x 1cm		Sample from ear, amplicons made with 16S-specific primers, sequences from miseq 2x250 are merged, demultiplexed and cleaned
SAMN07542180	Successfully loaded	E_9.16S.clean	Ear 16S rRNA-gene amplicons, pig 9	PRJNA399517	Bacteria	Sus scrofa domesticus	Slaughterhouse	2015-12-01	Denmark: Ringsted	55.43 N 11.80 E	186	aerobe	Coban Eswab	MaxwellÂ® LEV Blood DNA Purification Kit	3x 1cm		Sample from ear, amplicons made with 16S-specific primers, sequences from miseq 2x250 are merged, demultiplexed and cleaned
SAMN07542181	Successfully loaded	N_1.16S.clean	Nasal 16S rRNA-gene amplicons, pig 1	PRJNA399517	Bacteria	Sus scrofa domesticus	Slaughterhouse	2015-12-01	Denmark: Ringsted	55.43 N 11.80 E	187	aerobe	Coban Eswab	MaxwellÂ® LEV Blood DNA Purification Kit	3x 1cm		Sample from nose, amplicons made with 16S-specific primers, sequences from miseq 2x250 are merged, demultiplexed and cleaned
SAMN07542182	Successfully loaded	N_10.16S.clean	Nasal 16S rRNA-gene amplicons, pig 10	PRJNA399517	Bacteria	Sus scrofa domesticus	Slaughterhouse	2015-12-01	Denmark: Ringsted	55.43 N 11.80 E	188	aerobe	Coban Eswab	MaxwellÂ® LEV Blood DNA Purification Kit	3x 1cm		Sample from nose, amplicons made with 16S-specific primers, sequences from miseq 2x250 are merged, demultiplexed and cleaned
SAMN07542183	Successfully loaded	N_11.16S.clean	Nasal 16S rRNA-gene amplicons, pig 11	PRJNA399517	Bacteria	Sus scrofa domesticus	Slaughterhouse	2015-12-01	Denmark: Ringsted	55.43 N 11.80 E	189	aerobe	Coban Eswab	MaxwellÂ® LEV Blood DNA Purification Kit	3x 1cm		Sample from nose, amplicons made with 16S-specific primers, sequences from miseq 2x250 are merged, demultiplexed and cleaned
SAMN07542184	Successfully loaded	N_12.16S.clean	Nasal 16S rRNA-gene amplicons, pig 12	PRJNA399517	Bacteria	Sus scrofa domesticus	Slaughterhouse	2015-12-01	Denmark: Ringsted	55.43 N 11.80 E	190	aerobe	Coban Eswab	MaxwellÂ® LEV Blood DNA Purification Kit	3x 1cm		Sample from nose, amplicons made with 16S-specific primers, sequences from miseq 2x250 are merged, demultiplexed and cleaned
SAMN07542185	Successfully loaded	N_13.16S.clean	Nasal 16S rRNA-gene amplicons, pig 13	PRJNA399517	Bacteria	Sus scrofa domesticus	Slaughterhouse	2015-12-01	Denmark: Ringsted	55.43 N 11.80 E	191	aerobe	Coban Eswab	MaxwellÂ® LEV Blood DNA Purification Kit	3x 1cm		Sample from nose, amplicons made with 16S-specific primers, sequences from miseq 2x250 are merged, demultiplexed and cleaned
SAMN07542186	Successfully loaded	N_14.16S.clean	Nasal 16S rRNA-gene amplicons, pig 14	PRJNA399517	Bacteria	Sus scrofa domesticus	Slaughterhouse	2015-12-01	Denmark: Ringsted	55.43 N 11.80 E	192	aerobe	Coban Eswab	MaxwellÂ® LEV Blood DNA Purification Kit	3x 1cm		Sample from nose, amplicons made with 16S-specific primers, sequences from miseq 2x250 are merged, demultiplexed and cleaned
SAMN07542187	Successfully loaded	N_15.16S.clean	Nasal 16S rRNA-gene amplicons, pig 15	PRJNA399517	Bacteria	Sus scrofa domesticus	Slaughterhouse	2015-12-01	Denmark: Ringsted	55.43 N 11.80 E	193	aerobe	Coban Eswab	MaxwellÂ® LEV Blood DNA Purification Kit	3x 1cm		Sample from nose, amplicons made with 16S-specific primers, sequences from miseq 2x250 are merged, demultiplexed and cleaned
SAMN07542188	Successfully loaded	N_16.16S.clean	Nasal 16S rRNA-gene amplicons, pig 16	PRJNA399517	Bacteria	Sus scrofa domesticus	Slaughterhouse	2015-12-01	Denmark: Ringsted	55.43 N 11.80 E	194	aerobe	Coban Eswab	MaxwellÂ® LEV Blood DNA Purification Kit	3x 1cm		Sample from nose, amplicons made with 16S-specific primers, sequences from miseq 2x250 are merged, demultiplexed and cleaned
SAMN07542189	Successfully loaded	N_17.16S.clean	Nasal 16S rRNA-gene amplicons, pig 17	PRJNA399517	Bacteria	Sus scrofa domesticus	Slaughterhouse	2015-12-01	Denmark: Ringsted	55.43 N 11.80 E	195	aerobe	Coban Eswab	MaxwellÂ® LEV Blood DNA Purification Kit	3x 1cm		Sample from nose, amplicons made with 16S-specific primers, sequences from miseq 2x250 are merged, demultiplexed and cleaned
SAMN07542190	Successfully loaded	N_18.16S.clean	Nasal 16S rRNA-gene amplicons, pig 18	PRJNA399517	Bacteria	Sus scrofa domesticus	Slaughterhouse	2015-12-01	Denmark: Ringsted	55.43 N 11.80 E	196	aerobe	Coban Eswab	MaxwellÂ® LEV Blood DNA Purification Kit	3x 1cm		Sample from nose, amplicons made with 16S-specific primers, sequences from miseq 2x250 are merged, demultiplexed and cleaned
SAMN07542191	Successfully loaded	N_19.16S.clean	Nasal 16S rRNA-gene amplicons, pig 19	PRJNA399517	Bacteria	Sus scrofa domesticus	Slaughterhouse	2015-12-01	Denmark: Ringsted	55.43 N 11.80 E	197	aerobe	Coban Eswab	MaxwellÂ® LEV Blood DNA Purification Kit	3x 1cm		Sample from nose, amplicons made with 16S-specific primers, sequences from miseq 2x250 are merged, demultiplexed and cleaned
SAMN07542192	Successfully loaded	N_2.16S.clean	Nasal 16S rRNA-gene amplicons, pig 2	PRJNA399517	Bacteria	Sus scrofa domesticus	Slaughterhouse	2015-12-01	Denmark: Ringsted	55.43 N 11.80 E	198	aerobe	Coban Eswab	MaxwellÂ® LEV Blood DNA Purification Kit	3x 1cm		Sample from nose, amplicons made with 16S-specific primers, sequences from miseq 2x250 are merged, demultiplexed and cleaned
SAMN07542193	Successfully loaded	N_20.16S.clean	Nasal 16S rRNA-gene amplicons, pig 20	PRJNA399517	Bacteria	Sus scrofa domesticus	Slaughterhouse	2015-12-01	Denmark: Ringsted	55.43 N 11.80 E	199	aerobe	Coban Eswab	MaxwellÂ® LEV Blood DNA Purification Kit	3x 1cm		Sample from nose, amplicons made with 16S-specific primers, sequences from miseq 2x250 are merged, demultiplexed and cleaned
SAMN07542194	Successfully loaded	N_21.16S.clean	Nasal 16S rRNA-gene amplicons, pig 21	PRJNA399517	Bacteria	Sus scrofa domesticus	Slaughterhouse	2015-12-01	Denmark: Ringsted	55.43 N 11.80 E	200	aerobe	Coban Eswab	MaxwellÂ® LEV Blood DNA Purification Kit	3x 1cm		Sample from nose, amplicons made with 16S-specific primers, sequences from miseq 2x250 are merged, demultiplexed and cleaned
SAMN07542195	Successfully loaded	N_22.16S.clean	Nasal 16S rRNA-gene amplicons, pig 22	PRJNA399517	Bacteria	Sus scrofa domesticus	Slaughterhouse	2015-12-01	Denmark: Ringsted	55.43 N 11.80 E	201	aerobe	Coban Eswab	MaxwellÂ® LEV Blood DNA Purification Kit	3x 1cm		Sample from nose, amplicons made with 16S-specific primers, sequences from miseq 2x250 are merged, demultiplexed and cleaned
SAMN07542196	Successfully loaded	N_23.16S.clean	Nasal 16S rRNA-gene amplicons, pig 23	PRJNA399517	Bacteria	Sus scrofa domesticus	Slaughterhouse	2015-12-01	Denmark: Ringsted	55.43 N 11.80 E	202	aerobe	Coban Eswab	MaxwellÂ® LEV Blood DNA Purification Kit	3x 1cm		Sample from nose, amplicons made with 16S-specific primers, sequences from miseq 2x250 are merged, demultiplexed and cleaned
SAMN07542197	Successfully loaded	N_24.16S.clean	Nasal 16S rRNA-gene amplicons, pig 24	PRJNA399517	Bacteria	Sus scrofa domesticus	Slaughterhouse	2015-12-01	Denmark: Ringsted	55.43 N 11.80 E	203	aerobe	Coban Eswab	MaxwellÂ® LEV Blood DNA Purification Kit	3x 1cm		Sample from nose, amplicons made with 16S-specific primers, sequences from miseq 2x250 are merged, demultiplexed and cleaned
SAMN07542198	Successfully loaded	N_25.16S.clean	Nasal 16S rRNA-gene amplicons, pig 25	PRJNA399517	Bacteria	Sus scrofa domesticus	Slaughterhouse	2015-12-01	Denmark: Ringsted	55.43 N 11.80 E	204	aerobe	Coban Eswab	MaxwellÂ® LEV Blood DNA Purification Kit	3x 1cm		Sample from nose, amplicons made with 16S-specific primers, sequences from miseq 2x250 are merged, demultiplexed and cleaned
SAMN07542199	Successfully loaded	N_26.16S.clean	Nasal 16S rRNA-gene amplicons, pig 26	PRJNA399517	Bacteria	Sus scrofa domesticus	Slaughterhouse	2015-12-01	Denmark: Ringsted	55.43 N 11.80 E	205	aerobe	Coban Eswab	MaxwellÂ® LEV Blood DNA Purification Kit	3x 1cm		Sample from nose, amplicons made with 16S-specific primers, sequences from miseq 2x250 are merged, demultiplexed and cleaned
SAMN07542200	Successfully loaded	N_27.16S.clean	Nasal 16S rRNA-gene amplicons, pig 27	PRJNA399517	Bacteria	Sus scrofa domesticus	Slaughterhouse	2015-12-01	Denmark: Ringsted	55.43 N 11.80 E	206	aerobe	Coban Eswab	MaxwellÂ® LEV Blood DNA Purification Kit	3x 1cm		Sample from nose, amplicons made with 16S-specific primers, sequences from miseq 2x250 are merged, demultiplexed and cleaned
SAMN07542201	Successfully loaded	N_28.16S.clean	Nasal 16S rRNA-gene amplicons, pig 28	PRJNA399517	Bacteria	Sus scrofa domesticus	Slaughterhouse	2015-12-01	Denmark: Ringsted	55.43 N 11.80 E	207	aerobe	Coban Eswab	MaxwellÂ® LEV Blood DNA Purification Kit	3x 1cm		Sample from nose, amplicons made with 16S-specific primers, sequences from miseq 2x250 are merged, demultiplexed and cleaned
SAMN07542202	Successfully loaded	N_29.16S.clean	Nasal 16S rRNA-gene amplicons, pig 29	PRJNA399517	Bacteria	Sus scrofa domesticus	Slaughterhouse	2015-12-01	Denmark: Ringsted	55.43 N 11.80 E	208	aerobe	Coban Eswab	MaxwellÂ® LEV Blood DNA Purification Kit	3x 1cm		Sample from nose, amplicons made with 16S-specific primers, sequences from miseq 2x250 are merged, demultiplexed and cleaned
SAMN07542203	Successfully loaded	N_3.16S.clean	Nasal 16S rRNA-gene amplicons, pig 3	PRJNA399517	Bacteria	Sus scrofa domesticus	Slaughterhouse	2015-12-01	Denmark: Ringsted	55.43 N 11.80 E	209	aerobe	Coban Eswab	MaxwellÂ® LEV Blood DNA Purification Kit	3x 1cm		Sample from nose, amplicons made with 16S-specific primers, sequences from miseq 2x250 are merged, demultiplexed and cleaned
SAMN07542204	Successfully loaded	N_30.16S.clean	Nasal 16S rRNA-gene amplicons, pig 30	PRJNA399517	Bacteria	Sus scrofa domesticus	Slaughterhouse	2015-12-01	Denmark: Ringsted	55.43 N 11.80 E	210	aerobe	Coban Eswab	MaxwellÂ® LEV Blood DNA Purification Kit	3x 1cm		Sample from nose, amplicons made with 16S-specific primers, sequences from miseq 2x250 are merged, demultiplexed and cleaned
SAMN07542205	Successfully loaded	N_4.16S.clean	Nasal 16S rRNA-gene amplicons, pig 4	PRJNA399517	Bacteria	Sus scrofa domesticus	Slaughterhouse	2015-12-01	Denmark: Ringsted	55.43 N 11.80 E	211	aerobe	Coban Eswab	MaxwellÂ® LEV Blood DNA Purification Kit	3x 1cm		Sample from nose, amplicons made with 16S-specific primers, sequences from miseq 2x250 are merged, demultiplexed and cleaned
SAMN07542206	Successfully loaded	N_5.16S.clean	Nasal 16S rRNA-gene amplicons, pig 5	PRJNA399517	Bacteria	Sus scrofa domesticus	Slaughterhouse	2015-12-01	Denmark: Ringsted	55.43 N 11.80 E	212	aerobe	Coban Eswab	MaxwellÂ® LEV Blood DNA Purification Kit	3x 1cm		Sample from nose, amplicons made with 16S-specific primers, sequences from miseq 2x250 are merged, demultiplexed and cleaned
SAMN07542207	Successfully loaded	N_6.16S.clean	Nasal 16S rRNA-gene amplicons, pig 6	PRJNA399517	Bacteria	Sus scrofa domesticus	Slaughterhouse	2015-12-01	Denmark: Ringsted	55.43 N 11.80 E	213	aerobe	Coban Eswab	MaxwellÂ® LEV Blood DNA Purification Kit	3x 1cm		Sample from nose, amplicons made with 16S-specific primers, sequences from miseq 2x250 are merged, demultiplexed and cleaned
SAMN07542208	Successfully loaded	N_7.16S.clean	Nasal 16S rRNA-gene amplicons, pig 7	PRJNA399517	Bacteria	Sus scrofa domesticus	Slaughterhouse	2015-12-01	Denmark: Ringsted	55.43 N 11.80 E	214	aerobe	Coban Eswab	MaxwellÂ® LEV Blood DNA Purification Kit	3x 1cm		Sample from nose, amplicons made with 16S-specific primers, sequences from miseq 2x250 are merged, demultiplexed and cleaned
SAMN07542209	Successfully loaded	N_8.16S.clean	Nasal 16S rRNA-gene amplicons, pig 8	PRJNA399517	Bacteria	Sus scrofa domesticus	Slaughterhouse	2015-12-01	Denmark: Ringsted	55.43 N 11.80 E	215	aerobe	Coban Eswab	MaxwellÂ® LEV Blood DNA Purification Kit	3x 1cm		Sample from nose, amplicons made with 16S-specific primers, sequences from miseq 2x250 are merged, demultiplexed and cleaned
SAMN07542210	Successfully loaded	N_9.16S.clean	Nasal 16S rRNA-gene amplicons, pig 9	PRJNA399517	Bacteria	Sus scrofa domesticus	Slaughterhouse	2015-12-01	Denmark: Ringsted	55.43 N 11.80 E	216	aerobe	Coban Eswab	MaxwellÂ® LEV Blood DNA Purification Kit	3x 1cm		Sample from nose, amplicons made with 16S-specific primers, sequences from miseq 2x250 are merged, demultiplexed and cleaned
SAMN07542211	Successfully loaded	V_1.16S.clean	Ventral 16S rRNA-gene amplicons, pig 1	PRJNA399517	Bacteria	Sus scrofa domesticus	Slaughterhouse	2015-12-01	Denmark: Ringsted	55.43 N 11.80 E	217	aerobe	Coban Eswab	MaxwellÂ® LEV Blood DNA Purification Kit	3x 1cm		Sample from ventral skin, amplicons made with 16S-specific primers, sequences from miseq 2x250 are merged, demultiplexed and cleaned
SAMN07542212	Successfully loaded	V_10.16S.clean	Ventral 16S rRNA-gene amplicons, pig 10	PRJNA399517	Bacteria	Sus scrofa domesticus	Slaughterhouse	2015-12-01	Denmark: Ringsted	55.43 N 11.80 E	218	aerobe	Coban Eswab	MaxwellÂ® LEV Blood DNA Purification Kit	3x 1cm		Sample from ventral skin, amplicons made with 16S-specific primers, sequences from miseq 2x250 are merged, demultiplexed and cleaned
SAMN07542213	Successfully loaded	V_11.16S.clean	Ventral 16S rRNA-gene amplicons, pig 11	PRJNA399517	Bacteria	Sus scrofa domesticus	Slaughterhouse	2015-12-01	Denmark: Ringsted	55.43 N 11.80 E	219	aerobe	Coban Eswab	MaxwellÂ® LEV Blood DNA Purification Kit	3x 1cm		Sample from ventral skin, amplicons made with 16S-specific primers, sequences from miseq 2x250 are merged, demultiplexed and cleaned
SAMN07542214	Successfully loaded	V_12.16S.clean	Ventral 16S rRNA-gene amplicons, pig 12	PRJNA399517	Bacteria	Sus scrofa domesticus	Slaughterhouse	2015-12-01	Denmark: Ringsted	55.43 N 11.80 E	220	aerobe	Coban Eswab	MaxwellÂ® LEV Blood DNA Purification Kit	3x 1cm		Sample from ventral skin, amplicons made with 16S-specific primers, sequences from miseq 2x250 are merged, demultiplexed and cleaned
SAMN07542215	Successfully loaded	V_13.16S.clean	Ventral 16S rRNA-gene amplicons, pig 13	PRJNA399517	Bacteria	Sus scrofa domesticus	Slaughterhouse	2015-12-01	Denmark: Ringsted	55.43 N 11.80 E	221	aerobe	Coban Eswab	MaxwellÂ® LEV Blood DNA Purification Kit	3x 1cm		Sample from ventral skin, amplicons made with 16S-specific primers, sequences from miseq 2x250 are merged, demultiplexed and cleaned
SAMN07542216	Successfully loaded	V_14.16S.clean	Ventral 16S rRNA-gene amplicons, pig 14	PRJNA399517	Bacteria	Sus scrofa domesticus	Slaughterhouse	2015-12-01	Denmark: Ringsted	55.43 N 11.80 E	222	aerobe	Coban Eswab	MaxwellÂ® LEV Blood DNA Purification Kit	3x 1cm		Sample from ventral skin, amplicons made with 16S-specific primers, sequences from miseq 2x250 are merged, demultiplexed and cleaned
SAMN07542217	Successfully loaded	V_15.16S.clean	Ventral 16S rRNA-gene amplicons, pig 15	PRJNA399517	Bacteria	Sus scrofa domesticus	Slaughterhouse	2015-12-01	Denmark: Ringsted	55.43 N 11.80 E	223	aerobe	Coban Eswab	MaxwellÂ® LEV Blood DNA Purification Kit	3x 1cm		Sample from ventral skin, amplicons made with 16S-specific primers, sequences from miseq 2x250 are merged, demultiplexed and cleaned
SAMN07542218	Successfully loaded	V_16.16S.clean	Ventral 16S rRNA-gene amplicons, pig 16	PRJNA399517	Bacteria	Sus scrofa domesticus	Slaughterhouse	2015-12-01	Denmark: Ringsted	55.43 N 11.80 E	224	aerobe	Coban Eswab	MaxwellÂ® LEV Blood DNA Purification Kit	3x 1cm		Sample from ventral skin, amplicons made with 16S-specific primers, sequences from miseq 2x250 are merged, demultiplexed and cleaned
SAMN07542219	Successfully loaded	V_17.16S.clean	Ventral 16S rRNA-gene amplicons, pig 17	PRJNA399517	Bacteria	Sus scrofa domesticus	Slaughterhouse	2015-12-01	Denmark: Ringsted	55.43 N 11.80 E	225	aerobe	Coban Eswab	MaxwellÂ® LEV Blood DNA Purification Kit	3x 1cm		Sample from ventral skin, amplicons made with 16S-specific primers, sequences from miseq 2x250 are merged, demultiplexed and cleaned
SAMN07542220	Successfully loaded	V_18.16S.clean	Ventral 16S rRNA-gene amplicons, pig 18	PRJNA399517	Bacteria	Sus scrofa domesticus	Slaughterhouse	2015-12-01	Denmark: Ringsted	55.43 N 11.80 E	226	aerobe	Coban Eswab	MaxwellÂ® LEV Blood DNA Purification Kit	3x 1cm		Sample from ventral skin, amplicons made with 16S-specific primers, sequences from miseq 2x250 are merged, demultiplexed and cleaned
SAMN07542221	Successfully loaded	V_19.16S.clean	Ventral 16S rRNA-gene amplicons, pig 19	PRJNA399517	Bacteria	Sus scrofa domesticus	Slaughterhouse	2015-12-01	Denmark: Ringsted	55.43 N 11.80 E	227	aerobe	Coban Eswab	MaxwellÂ® LEV Blood DNA Purification Kit	3x 1cm		Sample from ventral skin, amplicons made with 16S-specific primers, sequences from miseq 2x250 are merged, demultiplexed and cleaned
SAMN07542222	Successfully loaded	V_2.16S.clean	Ventral 16S rRNA-gene amplicons, pig 2	PRJNA399517	Bacteria	Sus scrofa domesticus	Slaughterhouse	2015-12-01	Denmark: Ringsted	55.43 N 11.80 E	228	aerobe	Coban Eswab	MaxwellÂ® LEV Blood DNA Purification Kit	3x 1cm		Sample from ventral skin, amplicons made with 16S-specific primers, sequences from miseq 2x250 are merged, demultiplexed and cleaned
SAMN07542223	Successfully loaded	V_20.16S.clean	Ventral 16S rRNA-gene amplicons, pig 20	PRJNA399517	Bacteria	Sus scrofa domesticus	Slaughterhouse	2015-12-01	Denmark: Ringsted	55.43 N 11.80 E	229	aerobe	Coban Eswab	MaxwellÂ® LEV Blood DNA Purification Kit	3x 1cm		Sample from ventral skin, amplicons made with 16S-specific primers, sequences from miseq 2x250 are merged, demultiplexed and cleaned
SAMN07542224	Successfully loaded	V_21.16S.clean	Ventral 16S rRNA-gene amplicons, pig 21	PRJNA399517	Bacteria	Sus scrofa domesticus	Slaughterhouse	2015-12-01	Denmark: Ringsted	55.43 N 11.80 E	230	aerobe	Coban Eswab	MaxwellÂ® LEV Blood DNA Purification Kit	3x 1cm		Sample from ventral skin, amplicons made with 16S-specific primers, sequences from miseq 2x250 are merged, demultiplexed and cleaned
SAMN07542225	Successfully loaded	V_22.16S.clean	Ventral 16S rRNA-gene amplicons, pig 22	PRJNA399517	Bacteria	Sus scrofa domesticus	Slaughterhouse	2015-12-01	Denmark: Ringsted	55.43 N 11.80 E	231	aerobe	Coban Eswab	MaxwellÂ® LEV Blood DNA Purification Kit	3x 1cm		Sample from ventral skin, amplicons made with 16S-specific primers, sequences from miseq 2x250 are merged, demultiplexed and cleaned
SAMN07542226	Successfully loaded	V_23.16S.clean	Ventral 16S rRNA-gene amplicons, pig 23	PRJNA399517	Bacteria	Sus scrofa domesticus	Slaughterhouse	2015-12-01	Denmark: Ringsted	55.43 N 11.80 E	232	aerobe	Coban Eswab	MaxwellÂ® LEV Blood DNA Purification Kit	3x 1cm		Sample from ventral skin, amplicons made with 16S-specific primers, sequences from miseq 2x250 are merged, demultiplexed and cleaned
SAMN07542227	Successfully loaded	V_24.16S.clean	Ventral 16S rRNA-gene amplicons, pig 24	PRJNA399517	Bacteria	Sus scrofa domesticus	Slaughterhouse	2015-12-01	Denmark: Ringsted	55.43 N 11.80 E	233	aerobe	Coban Eswab	MaxwellÂ® LEV Blood DNA Purification Kit	3x 1cm		Sample from ventral skin, amplicons made with 16S-specific primers, sequences from miseq 2x250 are merged, demultiplexed and cleaned
SAMN07542228	Successfully loaded	V_25.16S.clean	Ventral 16S rRNA-gene amplicons, pig 25	PRJNA399517	Bacteria	Sus scrofa domesticus	Slaughterhouse	2015-12-01	Denmark: Ringsted	55.43 N 11.80 E	234	aerobe	Coban Eswab	MaxwellÂ® LEV Blood DNA Purification Kit	3x 1cm		Sample from ventral skin, amplicons made with 16S-specific primers, sequences from miseq 2x250 are merged, demultiplexed and cleaned
SAMN07542229	Successfully loaded	V_26.16S.clean	Ventral 16S rRNA-gene amplicons, pig 26	PRJNA399517	Bacteria	Sus scrofa domesticus	Slaughterhouse	2015-12-01	Denmark: Ringsted	55.43 N 11.80 E	235	aerobe	Coban Eswab	MaxwellÂ® LEV Blood DNA Purification Kit	3x 1cm		Sample from ventral skin, amplicons made with 16S-specific primers, sequences from miseq 2x250 are merged, demultiplexed and cleaned
SAMN07542230	Successfully loaded	V_27.16S.clean	Ventral 16S rRNA-gene amplicons, pig 27	PRJNA399517	Bacteria	Sus scrofa domesticus	Slaughterhouse	2015-12-01	Denmark: Ringsted	55.43 N 11.80 E	236	aerobe	Coban Eswab	MaxwellÂ® LEV Blood DNA Purification Kit	3x 1cm		Sample from ventral skin, amplicons made with 16S-specific primers, sequences from miseq 2x250 are merged, demultiplexed and cleaned
SAMN07542231	Successfully loaded	V_28.16S.clean	Ventral 16S rRNA-gene amplicons, pig 28	PRJNA399517	Bacteria	Sus scrofa domesticus	Slaughterhouse	2015-12-01	Denmark: Ringsted	55.43 N 11.80 E	237	aerobe	Coban Eswab	MaxwellÂ® LEV Blood DNA Purification Kit	3x 1cm		Sample from ventral skin, amplicons made with 16S-specific primers, sequences from miseq 2x250 are merged, demultiplexed and cleaned
SAMN07542232	Successfully loaded	V_29.16S.clean	Ventral 16S rRNA-gene amplicons, pig 29	PRJNA399517	Bacteria	Sus scrofa domesticus	Slaughterhouse	2015-12-01	Denmark: Ringsted	55.43 N 11.80 E	238	aerobe	Coban Eswab	MaxwellÂ® LEV Blood DNA Purification Kit	3x 1cm		Sample from ventral skin, amplicons made with 16S-specific primers, sequences from miseq 2x250 are merged, demultiplexed and cleaned
SAMN07542233	Successfully loaded	V_3.16S.clean	Ventral 16S rRNA-gene amplicons, pig 3	PRJNA399517	Bacteria	Sus scrofa domesticus	Slaughterhouse	2015-12-01	Denmark: Ringsted	55.43 N 11.80 E	239	aerobe	Coban Eswab	MaxwellÂ® LEV Blood DNA Purification Kit	3x 1cm		Sample from ventral skin, amplicons made with 16S-specific primers, sequences from miseq 2x250 are merged, demultiplexed and cleaned
SAMN07542234	Successfully loaded	V_30.16S.clean	Ventral 16S rRNA-gene amplicons, pig 30	PRJNA399517	Bacteria	Sus scrofa domesticus	Slaughterhouse	2015-12-01	Denmark: Ringsted	55.43 N 11.80 E	240	aerobe	Coban Eswab	MaxwellÂ® LEV Blood DNA Purification Kit	3x 1cm		Sample from ventral skin, amplicons made with 16S-specific primers, sequences from miseq 2x250 are merged, demultiplexed and cleaned
SAMN07542235	Successfully loaded	V_5.16S.clean	Ventral 16S rRNA-gene amplicons, pig 5	PRJNA399517	Bacteria	Sus scrofa domesticus	Slaughterhouse	2015-12-01	Denmark: Ringsted	55.43 N 11.80 E	241	aerobe	Coban Eswab	MaxwellÂ® LEV Blood DNA Purification Kit	3x 1cm		Sample from ventral skin, amplicons made with 16S-specific primers, sequences from miseq 2x250 are merged, demultiplexed and cleaned
SAMN07542236	Successfully loaded	V_7.16S.clean	Ventral 16S rRNA-gene amplicons, pig 7	PRJNA399517	Bacteria	Sus scrofa domesticus	Slaughterhouse	2015-12-01	Denmark: Ringsted	55.43 N 11.80 E	242	aerobe	Coban Eswab	MaxwellÂ® LEV Blood DNA Purification Kit	3x 1cm		Sample from ventral skin, amplicons made with 16S-specific primers, sequences from miseq 2x250 are merged, demultiplexed and cleaned
SAMN07542237	Successfully loaded	V_8.16S.clean	Ventral 16S rRNA-gene amplicons, pig 8	PRJNA399517	Bacteria	Sus scrofa domesticus	Slaughterhouse	2015-12-01	Denmark: Ringsted	55.43 N 11.80 E	243	aerobe	Coban Eswab	MaxwellÂ® LEV Blood DNA Purification Kit	3x 1cm		Sample from ventral skin, amplicons made with 16S-specific primers, sequences from miseq 2x250 are merged, demultiplexed and cleaned
SAMN07542238	Successfully loaded	e16093.16S.clean	Mink tuf-gene amplicons, mink e16093	PRJNA399517	Bacteria	Neovison vison	Clinic	2016-12-01	Denmark: Lyngby	55.68 N 12.54 E	244	aerobe	Coban Eswab	MaxwellÂ® LEV Blood DNA Purification Kit	3x 1cm		Sample from throat, amplicons made with 16S-specific primers, sequences from miseq 2x250 are merged, demultiplexed and cleaned
SAMN07542239	Successfully loaded	e16188.16S.clean	Mink tuf-gene amplicons, mink e16188	PRJNA399517	Bacteria	Neovison vison	Clinic	2016-12-01	Denmark: Lyngby	55.68 N 12.54 E	245	aerobe	Coban Eswab	MaxwellÂ® LEV Blood DNA Purification Kit	3x 1cm		Sample from throat, amplicons made with 16S-specific primers, sequences from miseq 2x250 are merged, demultiplexed and cleaned
SAMN07542240	Successfully loaded	e16231.16S.clean	Mink tuf-gene amplicons, mink e16231	PRJNA399517	Bacteria	Neovison vison	Clinic	2016-12-01	Denmark: Lyngby	55.68 N 12.54 E	246	aerobe	Coban Eswab	MaxwellÂ® LEV Blood DNA Purification Kit	3x 1cm		Sample from throat, amplicons made with 16S-specific primers, sequences from miseq 2x250 are merged, demultiplexed and cleaned
SAMN07542241	Successfully loaded	e16232.16S.clean	Mink tuf-gene amplicons, mink e16232	PRJNA399517	Bacteria	Neovison vison	Clinic	2016-12-01	Denmark: Lyngby	55.68 N 12.54 E	247	aerobe	Coban Eswab	MaxwellÂ® LEV Blood DNA Purification Kit	3x 1cm		Sample from throat, amplicons made with 16S-specific primers, sequences from miseq 2x250 are merged, demultiplexed and cleaned
SAMN07542242	Successfully loaded	e16234.16S.clean	Mink tuf-gene amplicons, mink e16234	PRJNA399517	Bacteria	Neovison vison	Clinic	2016-12-01	Denmark: Lyngby	55.68 N 12.54 E	248	aerobe	Coban Eswab	MaxwellÂ® LEV Blood DNA Purification Kit	3x 1cm		Sample from throat, amplicons made with 16S-specific primers, sequences from miseq 2x250 are merged, demultiplexed and cleaned
SAMN07542243	Successfully loaded	e16984.16S.clean	Mink tuf-gene amplicons, mink e16984	PRJNA399517	Bacteria	Neovison vison	Clinic	2016-12-01	Denmark: Lyngby	55.68 N 12.54 E	249	aerobe	Coban Eswab	MaxwellÂ® LEV Blood DNA Purification Kit	3x 1cm		Sample from throat, amplicons made with 16S-specific primers, sequences from miseq 2x250 are merged, demultiplexed and cleaned
SAMN07542244	Successfully loaded	e17689.16S.clean	Mink tuf-gene amplicons, mink e17689	PRJNA399517	Bacteria	Neovison vison	Clinic	2016-12-01	Denmark: Lyngby	55.68 N 12.54 E	250	aerobe	Coban Eswab	MaxwellÂ® LEV Blood DNA Purification Kit	3x 1cm		Sample from throat, amplicons made with 16S-specific primers, sequences from miseq 2x250 are merged, demultiplexed and cleaned
SAMN07542245	Successfully loaded	e18645.16S.clean	Mink tuf-gene amplicons, mink e18645	PRJNA399517	Bacteria	Neovison vison	Clinic	2016-12-01	Denmark: Lyngby	55.68 N 12.54 E	251	aerobe	Coban Eswab	MaxwellÂ® LEV Blood DNA Purification Kit	3x 1cm		Sample from throat, amplicons made with 16S-specific primers, sequences from miseq 2x250 are merged, demultiplexed and cleaned
SAMN07542246	Successfully loaded	16sSTD1.16S.clean	Positive control 1	PRJNA399517	Bacteria		Positive control	2015-12-01	Denmark: Lyngby	55.68 N 12.54 E	252	aerobe	Coban Eswab	MaxwellÂ® LEV Blood DNA Purification Kit	3x 1cm		Positive control, amplicons made with 16S-specific primers, sequences from miseq 2x250 are merged, demultiplexed and cleaned
SAMN07542247	Successfully loaded	16sSTD2.16S.clean	Positive control 2	PRJNA399517	Bacteria		Positive control	2015-12-01	Denmark: Lyngby	55.68 N 12.54 E	253	aerobe	Coban Eswab	MaxwellÂ® LEV Blood DNA Purification Kit	3x 1cm		Positive control, amplicons made with 16S-specific primers, sequences from miseq 2x250 are merged, demultiplexed and cleaned
